# Supplementary material for: Identification of Rab18 as an Essential Host Factor for BK Polyomavirus Infection Using a Whole-Genome RNA Interference Screen
Source: mSphere. 2017 Jul 26;2(4):e00291-17. doi: 10.1128/mSphereDirect.00291-17 (PMC5555678; doi:10.1128/mSphereDirect.00291-17)
Supplement: TABLE S1 [file sph004172331st1.xlsx]

## Sheet: Result
Entrez ID	Gene name	Full Name	Index Value
			Average	STDEV
1	A1BG	alpha-1-B glycoprotein	9.16667	10.982
2	A2M	alpha-2-macroglobulin	-19.3	4.95681
9	NAT1	N-acetyltransferase 1 (arylamine N-acetyltransferase)	41.05	0.0707107
10	NAT2	N-acetyltransferase 2 (arylamine N-acetyltransferase)	47.7667	2.80238
12	SERPINA3	serpin peptidase inhibitor, clade A (alpha-1 antiproteinase, antitrypsin), member 3	51.9	5.75587
13	AADAC	arylacetamide deacetylase (esterase)	-7.3	9.04378
14	AAMP	angio-associated, migratory cell protein	15.6	3.74032
15	AANAT	arylalkylamine N-acetyltransferase	12.7	3.29242
16	AARS	alanyl-tRNA synthetase	22.3333	5.76223
18	ABAT	4-aminobutyrate aminotransferase	21.6667	3.67741
19	ABCA1	ATP-binding cassette, sub-family A (ABC1), member 1	40.8333	3.5019
20	ABCA2	ATP-binding cassette, sub-family A (ABC1), member 2	15.9667	4.36157
21	ABCA3	ATP-binding cassette, sub-family A (ABC1), member 3	50.7333	2.08407
22	ABCB7	ATP-binding cassette, sub-family B (MDR/TAP), member 7	50.4	6.45833
23	ABCF1	ATP-binding cassette, sub-family F (GCN20), member 1	62.6	5.06853
24	ABCA4	ATP-binding cassette, sub-family A (ABC1), member 4	37.3	5.04678
25	ABL1	c-abl oncogene 1, receptor tyrosine kinase	34.9667	12.1167
26	ABP1	amiloride binding protein 1 (amine oxidase (copper-containing))	41.2333	2.48261
27	ABL2	v-abl Abelson murine leukemia viral oncogene homolog 2 (arg, Abelson-related gene)	14.5	3.46987
28	ABO	ABO blood group (transferase A, alpha 1-3-N-acetylgalactosaminyltransferase; transferase B, alpha 1-3-galactosyltransferase)	28.9333	10.5292
29	ABR	active BCR-related gene	-51.3667	5.46839
30	ACAA1	acetyl-Coenzyme A acyltransferase 1	12.6667	5.20128
31	ACACA	acetyl-Coenzyme A carboxylase alpha	90.2	13.8593
32	ACACB	acetyl-Coenzyme A carboxylase beta	86.7667	3.68556
33	ACADL	acyl-Coenzyme A dehydrogenase, long chain	63.6	1.31149
34	ACADM	acyl-Coenzyme A dehydrogenase, C-4 to C-12 straight chain	25.0333	1.85023
35	ACADS	acyl-Coenzyme A dehydrogenase, C-2 to C-3 short chain	55.3	1.04403
36	ACADSB	acyl-Coenzyme A dehydrogenase, short/branched chain	52.8	5.05668
37	ACADVL	acyl-Coenzyme A dehydrogenase, very long chain	66.4	2.96985
38	ACAT1	acetyl-Coenzyme A acetyltransferase 1	25.9667	8.55414
39	ACAT2	acetyl-Coenzyme A acetyltransferase 2	9.3	6.2554
40	ACCN1	amiloride-sensitive cation channel 1, neuronal	-26.9667	4.82632
41	ACCN2	amiloride-sensitive cation channel 2, neuronal	41	7.80833
43	ACHE	acetylcholinesterase (Yt blood group)	53.6	5.63471
47	ACLY	ATP citrate lyase	58.3333	4.389
48	ACO1	aconitase 1, soluble	21.1	5.74195
49	ACR	acrosin	27.9667	2.58908
50	ACO2	aconitase 2, mitochondrial	21.95	9.12168
51	ACOX1	acyl-Coenzyme A oxidase 1, palmitoyl	38.6667	5.73614
52	ACP1	acid phosphatase 1, soluble	55.9333	7.15565
53	ACP2	acid phosphatase 2, lysosomal	38	4.17253
54	ACP5	acid phosphatase 5, tartrate resistant	74	9.29892
55	ACPP	acid phosphatase, prostate	50.8333	1.75024
56	ACRV1	acrosomal vesicle protein 1	39.3667	5.99194
58	ACTA1	actin, alpha 1, skeletal muscle	2.2	3.27414
59	ACTA2	actin, alpha 2, smooth muscle, aorta	-1.8	2.12838
60	ACTB	actin, beta	95.8	1.57162
70	ACTC	actin, alpha, cardiac muscle 1	16.1667	3.28075
71	ACTG1	actin, gamma 1	12.4667	7.50622
72	ACTG2	actin, gamma 2, smooth muscle, enteric	67	5.52449
81	ACTN4	actinin, alpha 4	34.5	7.3328
86	BAF53A	actin-like 6A	55.55	2.19203
87	ACTN1	actinin, alpha 1	113.833	11.9459
88	ACTN2	actinin, alpha 2	21.4667	5.97188
89	ACTN3	actinin, alpha 3	-20.2667	6.3343
90	ACVR1	activin A receptor, type I	57.85	9.82878
91	ACVR1B	activin A receptor, type IB	-49.1	10.3058
92	ACVR2	activin A receptor, type IIA	43.4667	5.93492
93	ACVR2B	activin A receptor, type IIB	60.5333	3.92471
94	ACVRL1	activin A receptor type II-like 1	-24.15	7.56604
95	ACY1	aminoacylase 1	57.8	11.8794
97	ACYP1	acylphosphatase 1, erythrocyte (common) type	22.4667	7.31733
98	ACYP2	acylphosphatase 2, muscle type	58.9333	1.33167
100	ADA	adenosine deaminase	-2.16667	0.907377
101	ADAM8	ADAM metallopeptidase domain 8	33.4333	8.00021
102	ADAM10	ADAM metallopeptidase domain 10	-10.7667	4.35584
103	ADAR	adenosine deaminase, RNA-specific	-47.3333	11.4072
104	ADARB1	adenosine deaminase, RNA-specific, B1 (RED1 homolog rat)	49.5667	3.55575
105	ADARB2	adenosine deaminase, RNA-specific, B2 (RED2 homolog rat)	42.8333	0.85049
107	ADCY1	adenylate cyclase 1 (brain)	34.6667	5.41233
108	ADCY2	adenylate cyclase 2 (brain)	37.2	10.0409
109	ADCY3	adenylate cyclase 3	76.5333	9.14677
111	ADCY5	adenylate cyclase 5	36.2333	2.0232
112	ADCY6	adenylate cyclase 6	41.5333	8.69502
113	ADCY7	adenylate cyclase 7	33.15	0.353553
114	ADCY8	adenylate cyclase 8 (brain)	31.2333	6.82227
115	ADCY9	adenylate cyclase 9	48.2	6.65056
116	ADCYAP1	adenylate cyclase activating polypeptide 1 (pituitary)	46.7333	5.77264
117	ADCYAP1R1	adenylate cyclase activating polypeptide 1 (pituitary) receptor type I	32.6333	8.37397
118	ADD1	adducin 1 (alpha)	72.3333	5.29937
119	ADD2	adducin 2 (beta)	42.5667	5.55098
120	ADD3	adducin 3 (gamma)	24.5	6.78823
123	ADFP	adipose differentiation-related protein	19.7333	4.1138
124	ADH1A	alcohol dehydrogenase 1B (class I), beta polypeptide; alcohol dehydrogenase 1A (class I), alpha polypeptide; alcohol dehydrogenase 1C (class I), gamma polypeptide	58.4	2.26274
125	ADH1B	alcohol dehydrogenase 1B (class I), beta polypeptide; alcohol dehydrogenase 1A (class I), alpha polypeptide; alcohol dehydrogenase 1C (class I), gamma polypeptide	28.9	5.82838
126	ADH1C	alcohol dehydrogenase 1B (class I), beta polypeptide; alcohol dehydrogenase 1A (class I), alpha polypeptide; alcohol dehydrogenase 1C (class I), gamma polypeptide	26.2	2.5
127	ADH4	alcohol dehydrogenase 4 (class II), pi polypeptide	46.4667	6.67857
128	ADH5	alcohol dehydrogenase 5 (class III), chi polypeptide, pseudogene 4; alcohol dehydrogenase 5 (class III), chi polypeptide	19.4667	7.95885
130	ADH6	alcohol dehydrogenase 6 (class V)	86.5667	5.09346
131	ADH7	alcohol dehydrogenase 7 (class IV), mu or sigma polypeptide	40.3	8.54225
132	ADK	adenosine kinase	48.1	10.9412
133	ADM	adrenomedullin	52.9333	4.78156
134	ADORA1	adenosine A1 receptor	26.1333	8.02143
135	ADORA2A	adenosine A2a receptor	1.76667	2.82902
136	ADORA2B	hypothetical LOC100131909; adenosine A2b receptor	18.6	7.6974
140	ADORA3	adenosine A3 receptor	49.8333	7.73132
141	ADPRH	ADP-ribosylarginine hydrolase	71.3333	7.28171
142	PARP1	poly (ADP-ribose) polymerase 1	14.8333	1.53731
143	PARP4	poly (ADP-ribose) polymerase family, member 4	49	8.41843
146	ADRA1D	adrenergic, alpha-1D-, receptor	38.1	3.11127
147	ADRA1B	adrenergic, alpha-1B-, receptor	85.9	8.00187
148	ADRA1A	adrenergic, alpha-1A-, receptor	64.7	4.07308
150	ADRA2A	adrenergic, alpha-2A-, receptor	43.3333	9.33506
151	ADRA2B	adrenergic, alpha-2B-, receptor	-0.1	2.19317
152	ADRA2C	adrenergic, alpha-2C-, receptor	19.3667	6.6335
153	ADRB1	adrenergic, beta-1-, receptor	15.9	1.45258
154	ADRB2	adrenergic, beta-2-, receptor, surface	16.4333	3.23934
155	ADRB3	adrenergic, beta-3-, receptor	10.6667	6.9371
156	ADRBK1	adrenergic, beta, receptor kinase 1	1.23333	8.26579
157	ADRBK2	adrenergic, beta, receptor kinase 2	6.6	1.56205
158	ADSL	adenylosuccinate lyase	50.9667	6.96587
159	ADSS	adenylosuccinate synthase	-8.83333	7.06918
160	AP2A1	adaptor-related protein complex 2, alpha 1 subunit	35.7667	3.50048
161	AP2A2	adaptor-related protein complex 2, alpha 2 subunit	71.1	4.45084
162	AP1B1	adaptor-related protein complex 1, beta 1 subunit	87.7333	4.04516
163	AP2B1	adaptor-related protein complex 2, beta 1 subunit	97.2667	5.90028
164	AP1G1	adaptor-related protein complex 1, gamma 1 subunit	48.2667	4.4456
165	AEBP1	AE binding protein 1	83.8333	4.87476
166	AES	amino-terminal enhancer of split	23.1	5.09117
167	CRISP1	cysteine-rich secretory protein 1	4	7.63741
173	AFM	afamin	41.8	7.01498
174	AFP	alpha-fetoprotein	52.3333	4.31432
175	AGA	aspartylglucosaminidase	58.5333	9.05336
176	AGC1	aggrecan	25.2333	6.58584
177	AGER	advanced glycosylation end product-specific receptor	43	5.46717
178	AGL	amylo-1, 6-glucosidase, 4-alpha-glucanotransferase	-14.4	4.59239
181	AGRP	agouti related protein homolog (mouse)	44.2333	5.15008
182	JAG1	jagged 1 (Alagille syndrome)	24.7667	6.02854
183	AGT	angiotensinogen (serpin peptidase inhibitor, clade A, member 8)	11.7	7.49066
185	AGTR1	angiotensin II receptor, type 1	22.6	3.67696
186	AGTR2	angiotensin II receptor, type 2	1.96667	5.54106
187	AGTRL1	apelin receptor	77.05	4.45477
189	AGXT	alanine-glyoxylate aminotransferase	20.3	3.45109
190	NR0B1	nuclear receptor subfamily 0, group B, member 1	77	3.9281
191	AHCY	adenosylhomocysteinase	50.2333	1.62583
196	AHR	aryl hydrocarbon receptor	39.1333	3.39755
197	AHSG	alpha-2-HS-glycoprotein	26.8667	10.0957
199	AIF1	allograft inflammatory factor 1	37.8667	5.70029
202	AIM1	absent in melanoma 1	28.6667	10.1318
203	AK1	adenylate kinase 1	44.1	3.65103
204	AK2	adenylate kinase 2	32.6333	8.6031
205	AK3	adenylate kinase 3-like 2; adenylate kinase 3-like 1	22.1667	9.3858
207	AKT1	v-akt murine thymoma viral oncogene homolog 1	61.1	6.6468
208	AKT2	v-akt murine thymoma viral oncogene homolog 2	101.033	2.13854
210	ALAD	aminolevulinate, delta-, dehydratase	44.0333	3.62261
211	ALAS1	aminolevulinate, delta-, synthase 1	74.1333	5.28804
212	ALAS2	aminolevulinate, delta-, synthase 2	16.8667	4.52806
213	ALB	albumin	86.3667	3.96274
214	ALCAM	hypothetical protein LOC100133690; activated leukocyte cell adhesion molecule	64.9667	5.55818
215	ABCD1	ATP-binding cassette, sub-family D (ALD), member 1	-21.2667	11.6929
216	ALDH1A1	aldehyde dehydrogenase 1 family, member A1	66.3667	5.33135
217	ALDH2	aldehyde dehydrogenase 2 family (mitochondrial)	56.3333	0.802081
218	ALDH3A1	aldehyde dehydrogenase 3 family, memberA1	4.43333	7.35957
219	ALDH1B1	aldehyde dehydrogenase 1 family, member B1	63.3	4.38634
220	ALDH1A3	aldehyde dehydrogenase 1 family, member A3	-5.93333	2.84312
221	ALDH3B1	aldehyde dehydrogenase 3 family, member B1	22.1667	8.25671
222	ALDH3B2	aldehyde dehydrogenase 3 family, member B2	-12.7333	6.24046
223	ALDH9A1	aldehyde dehydrogenase 9 family, member A1	25.7667	2.55408
224	ALDH3A2	aldehyde dehydrogenase 3 family, member A2	30.3	5.27162
225	ABCD2	ATP-binding cassette, sub-family D (ALD), member 2	31.7	3.31512
226	ALDOA	aldolase A, fructose-bisphosphate	85.0667	8.29779
229	ALDOB	aldolase B, fructose-bisphosphate	-6.13333	6.97448
230	ALDOC	aldolase C, fructose-bisphosphate	42.6667	5.47936
231	AKR1B1	aldo-keto reductase family 1, member B1 (aldose reductase)	29.6	6.08112
238	ALK	anaplastic lymphoma receptor tyrosine kinase	40.9	6.0531
239	ALOX12	arachidonate 12-lipoxygenase	58.3	3.81576
240	ALOX5	arachidonate 5-lipoxygenase	69.4	11.6297
241	ALOX5AP	arachidonate 5-lipoxygenase-activating protein	96.6667	1.81475
242	ALOX12B	arachidonate 12-lipoxygenase, 12R type	74.1333	3.21455
244	ANXA8	annexin A8-like 2	57.1	4.51331
246	ALOX15	arachidonate 15-lipoxygenase	-18.2	5.79396
247	ALOX15B	arachidonate 15-lipoxygenase, type B	61.4	5.06853
248	ALPI	alkaline phosphatase, intestinal	39.2	2.66271
249	ALPL	alkaline phosphatase, liver/bone/kidney	62.1	11.4473
250	ALPP	alkaline phosphatase, placental (Regan isozyme)	-10.9667	8.53366
251	ALPPL2	alkaline phosphatase, placental-like 2	27.8667	5.76223
257	ALX3	ALX homeobox 3	52.9	5.80259
258	AMBN	ameloblastin (enamel matrix protein)	32	10.7056
259	AMBP	alpha-1-microglobulin/bikunin precursor	61.35	4.17193
262	AMD1	adenosylmethionine decarboxylase 1	37.3667	1.32035
265	AMELX	amelogenin (amelogenesis imperfecta 1, X-linked)	38.7667	9.38847
266	AMELY	amelogenin, Y-linked	0.4	8.48528
267	AMFR	autocrine motility factor receptor	53.3333	10.9546
269	AMHR2	anti-Mullerian hormone receptor, type II	34.9667	2.59294
270	AMPD1	adenosine monophosphate deaminase 1 (isoform M)	43.1333	1.30512
271	AMPD2	adenosine monophosphate deaminase 2 (isoform L)	98.1667	2.17332
272	AMPD3	adenosine monophosphate deaminase (isoform E)	20.3	2.19317
273	AMPH	amphiphysin	23.9333	11.9822
274	BIN1	bridging integrator 1	-62.3	3.30454
275	AMT	aminomethyltransferase	59.9	3.53695
276	AMY1A	amylase, alpha 1A (salivary); amylase, alpha 1B (salivary); amylase, alpha 1C (salivary)	33.3	0.141421
277	AMY1B	amylase, alpha 1A (salivary); amylase, alpha 1B (salivary); amylase, alpha 1C (salivary)	7.03333	6.12318
278	AMY1C	amylase, alpha 1A (salivary); amylase, alpha 1B (salivary); amylase, alpha 1C (salivary)	6.1	1.77764
279	AMY2A	amylase, alpha 2A (pancreatic)	11.0667	5.82866
280	AMY2B	amylase, alpha 2B (pancreatic)	21.6333	5.27289
283	ANG	angiogenin, ribonuclease, RNase A family, 5	19.2333	1.85023
284	ANGPT1	angiopoietin 1	95.5	4.67654
285	ANGPT2	angiopoietin 2	29.6333	8.87543
286	ANK1	ankyrin 1, erythrocytic	44.15	0.636396
287	ANK2	ankyrin 2, neuronal	-0.8	3.85097
288	ANK3	ankyrin 3, node of Ranvier (ankyrin G)	16.8333	1.76163
290	ANPEP	alanyl (membrane) aminopeptidase	45.8	1.73494
291	SLC25A4	solute carrier family 25 (mitochondrial carrier; adenine nucleotide translocator), member 4	14.6667	4.55668
292	SLC25A5	solute carrier family 25 (mitochondrial carrier; adenine nucleotide translocator), member 5; solute carrier family 25 (mitochondrial carrier; adenine nucleotide translocator), member 5 pseudogene 8	1.03333	7.43259
293	SLC25A6	solute carrier family 25 (mitochondrial carrier; adenine nucleotide translocator), member 6	50.0667	8.45833
301	ANXA1	annexin A1	19.1	2.68701
302	ANXA2	annexin A2 pseudogene 3; annexin A2; annexin A2 pseudogene 1	70.7	6.48151
306	ANXA3	annexin A3	14.95	2.47487
307	ANXA4	annexin A4	27.0667	4.47921
308	ANXA5	annexin A5	36.2667	9.03899
309	ANXA6	annexin A6	-13	3.25269
310	ANXA7	annexin A7	25.2	3.95095
311	ANXA11	annexin A11	18.6333	6.21396
312	ANXA13	annexin A13	39.2	7.90759
313	AOAH	acyloxyacyl hydrolase (neutrophil)	-3.93333	2.17332
314	AOC2	amine oxidase, copper containing 2 (retina-specific)	62.9	8.60697
316	AOX1	aldehyde oxidase 1	48	4.85077
317	APAF1	apoptotic peptidase activating factor 1	32.65	3.04056
318	NUDT2	nudix (nucleoside diphosphate linked moiety X)-type motif 2	37.3667	4.85833
319	APOF	apolipoprotein F	16.3667	2.83608
320	APBA1	amyloid beta (A4) precursor protein-binding, family A, member 1	69.8333	9.79047
321	APBA2	amyloid beta (A4) precursor protein-binding, family A, member 2	48.3333	3.35609
322	APBB1	amyloid beta (A4) precursor protein-binding, family B, member 1 (Fe65)	15.8	5.22015
323	APBB2	amyloid beta (A4) precursor protein-binding, family B, member 2	-31.3667	2.48462
324	APC	adenomatous polyposis coli	54.9	9.56452
325	APCS	amyloid P component, serum	50.3333	6.0542
326	AIRE	autoimmune regulator	82.15	4.87904
327	APEH	N-acylaminoacyl-peptide hydrolase	53.6	2.68701
328	APEX1	APEX nuclease (multifunctional DNA repair enzyme) 1	36.6667	6.05007
329	BIRC2	baculoviral IAP repeat-containing 2	44.5667	5.00633
330	BIRC3	baculoviral IAP repeat-containing 3	29.7667	4.67155
331	BIRC4	X-linked inhibitor of apoptosis	78.1667	4.94099
332	BIRC5	baculoviral IAP repeat-containing 5	26.7667	1.15036
333	APLP1	amyloid beta (A4) precursor-like protein 1	-10	3.5171
334	APLP2	amyloid beta (A4) precursor-like protein 2	67.7	4.65188
335	APOA1	apolipoprotein A-I	33.4	7.49533
336	APOA2	apolipoprotein A-II	45.3667	1.6563
337	APOA4	apolipoprotein A-IV	69.6667	6.481
338	APOB	apolipoprotein B (including Ag(x) antigen)	51.0667	7.21272
339	APOBEC1	apolipoprotein B mRNA editing enzyme, catalytic polypeptide 1	49.0333	5.51936
341	APOC1	apolipoprotein C-I	33.2667	3.80307
343	AQP8	aquaporin 8	12.2667	8.72315
344	APOC2	apolipoprotein C-II	61	4.21426
345	APOC3	apolipoprotein C-III	34.8	4.81352
346	APOC4	apolipoprotein C-IV	29.9333	2.31157
347	APOD	apolipoprotein D	27.7	9.27955
348	APOE	hypothetical LOC100129500; apolipoprotein E	30.4667	2.2053
350	APOH	apolipoprotein H (beta-2-glycoprotein I)	1.33333	3.47755
351	APP	amyloid beta (A4) precursor protein	35.7	8.20244
353	APRT	adenine phosphoribosyltransferase	21.9	8.00187
355	FAS	Fas (TNF receptor superfamily, member 6)	83.5	5.10294
356	TNFSF6	Fas ligand (TNF superfamily, member 6)	33.3	5.81292
357	APXL	shroom family member 2	-44.3	7.9196
358	AQP1	aquaporin 1 (Colton blood group)	33	5.89237
359	AQP2	aquaporin 2 (collecting duct)	-15.5	5.92537
360	AQP3	aquaporin 3 (Gill blood group)	25.9333	0.378594
361	AQP4	aquaporin 4	-4.23333	7.0713
362	AQP5	aquaporin 5	23.4	7.15821
363	AQP6	aquaporin 6, kidney specific	87.05	5.44472
364	AQP7	aquaporin 7	90.1667	8.78313
366	AQP9	aquaporin 9	46.8667	2.0502
367	AR	androgen receptor	41.5333	1.52753
368	ABCC6	ATP-binding cassette, sub-family C, member 6 pseudogene 2; ATP-binding cassette, sub-family C (CFTR/MRP), member 6	23.7667	4.20991
369	ARAF1	v-raf murine sarcoma 3611 viral oncogene homolog	73.8333	0.960902
372	ARCN1	archain 1	103.033	4.80035
373	TRIM23	tripartite motif-containing 23	78.5667	4.54899
374	AREG	amphiregulin; amphiregulin B	21.4333	3.40196
375	ARF1	ADP-ribosylation factor 1	81.4667	4.0129
377	ARF3	ADP-ribosylation factor 3	-16.4	2.08087
378	ARF4	ADP-ribosylation factor 4	31.6333	6.66133
379	ARL4D	ADP-ribosylation factor-like 4D	94.5667	1.40475
381	ARF5	ADP-ribosylation factor 5	-26.4333	3.13422
382	ARF6	ADP-ribosylation factor 6	-10.6667	8.03886
383	ARG1	arginase, liver	30.4333	6.01027
384	ARG2	arginase, type II	-13.8333	5.07182
387	RHOA	ras homolog gene family, member A	73.2333	2.81839
388	RHOB	ras homolog gene family, member B	44.2	0.707107
389	RHOC	ras homolog gene family, member C	25.1	1.85203
390	ARHE	Rho family GTPase 3	76.8	3.39559
391	RHOG	ras homolog gene family, member G (rho G)	42	4.59674
392	ARHGAP1	Rho GTPase activating protein 1	59.4333	7.36569
393	ARHGAP4	Rho GTPase activating protein 4	33.6	6.70149
394	ARHGAP5	Rho GTPase activating protein 5	47.1	3.68646
395	ARHGAP6	Rho GTPase activating protein 6	17.65	0.494975
396	ARHGDIA	Rho GDP dissociation inhibitor (GDI) alpha	-17.5333	4.35584
397	ARHGDIB	Rho GDP dissociation inhibitor (GDI) beta	61.1	9.26769
398	ARHGDIG	Rho GDP dissociation inhibitor (GDI) gamma	2.2	6.72012
399	RHOH	ras homolog gene family, member H	60.1	7.14353
400	ARL1	ADP-ribosylation factor-like 1	36.5667	10.9002
401	PHOX2A	paired-like homeobox 2a	-34	10.2562
402	ARL2	ADP-ribosylation factor-like 2	72.6333	3.67741
403	ARL3	ADP-ribosylation factor-like 3	45.0333	4.88808
405	ARNT	aryl hydrocarbon receptor nuclear translocator	82.8333	8.08476
406	ARNTL	aryl hydrocarbon receptor nuclear translocator-like	17.2333	7.98394
407	ARR3	arrestin 3, retinal (X-arrestin)	67.7	5.2
408	ARRB1	arrestin, beta 1	70.8333	9.66557
409	ARRB2	arrestin, beta 2	38.7667	10.1066
410	ARSA	arylsulfatase A	31.2333	5.97439
411	ARSB	arylsulfatase B	3.93333	10.5874
412	STS	steroid sulfatase (microsomal), isozyme S	51.7333	0.251661
414	ARSD	arylsulfatase D	31.7333	5.55908
415	ARSE	arylsulfatase E (chondrodysplasia punctata 1)	40.1333	4.60688
416	ARSF	arylsulfatase F	80.05	3.88909
417	ART1	ADP-ribosyltransferase 1	26.8667	8.15741
419	ART3	ADP-ribosyltransferase 3	28.4333	5.44273
420	DO	ADP-ribosyltransferase 4 (Dombrock blood group)	1.5	6.75796
421	ARVCF	armadillo repeat gene deletes in velocardiofacial syndrome	41.9667	6.19785
427	ASAH1	N-acylsphingosine amidohydrolase (acid ceramidase) 1	95.4333	7.22865
429	ASCL1	achaete-scute complex homolog 1 (Drosophila)	6.8	11.2414
430	ASCL2	achaete-scute complex homolog 2 (Drosophila)	-32.2	10.7531
432	ASGR1	asialoglycoprotein receptor 1	21.4	9.10604
433	ASGR2	asialoglycoprotein receptor 2	44.8333	10.4854
434	ASIP	agouti signaling protein, nonagouti homolog (mouse)	64.9667	3.9425
435	ASL	argininosuccinate lyase	4.86667	8.95116
438	ASMT	acetylserotonin O-methyltransferase	94.2333	9.16206
439	ASNA1	arsA arsenite transporter, ATP-binding, homolog 1 (bacterial)	14.2333	5.91383
440	ASNS	asparagine synthetase	12.4	1.21244
443	ASPA	aspartoacylase (Canavan disease)	82.8667	2.10079
444	ASPH	aspartate beta-hydroxylase	4	7.89367
445	ASS	argininosuccinate synthetase 1	46.8667	4.82321
460	ASTN	astrotactin 1	-14.0667	10.4481
462	SERPINC1	serpin peptidase inhibitor, clade C (antithrombin), member 1	41.9333	3.12143
463	ATBF1	zinc finger homeobox 3; hypothetical LOC100132068	6.86667	5.9769
466	ATF1	activating transcription factor 1	44.5	2.70555
467	ATF3	activating transcription factor 3	75.3667	5.94671
468	ATF4	activating transcription factor 4 (tax-responsive enhancer element B67); activating transcription factor 4C	89.8667	2.20303
471	ATIC	5-aminoimidazole-4-carboxamide ribonucleotide formyltransferase/IMP cyclohydrolase	30.5667	4.90748
472	ATM	similar to Serine-protein kinase ATM (Ataxia telangiectasia mutated) (A-T, mutated); ataxia telangiectasia mutated	37.6	5.67098
473	RERE	arginine-glutamic acid dipeptide (RE) repeats	52.8333	4.53578
474	ATOH1	atonal homolog 1 (Drosophila)	-33.4667	6.26844
475	ATOX1	ATX1 antioxidant protein 1 homolog (yeast)	71.2	5.24595
476	ATP1A1	ATPase, Na+/K+ transporting, alpha 1 polypeptide	64.5667	2.46644
477	ATP1A2	ATPase, Na+/K+ transporting, alpha 2 (+) polypeptide	40.1667	7.85451
478	ATP1A3	ATPase, Na+/K+ transporting, alpha 3 polypeptide	16.9	6.08112
479	ATP12A	ATPase, H+/K+ transporting, nongastric, alpha polypeptide	57.6333	1.77858
480	ATP1A4	ATPase, Na+/K+ transporting, alpha 4 polypeptide	37.3	6.08523
481	ATP1B1	ATPase, Na+/K+ transporting, beta 1 polypeptide	-22.9333	1.64418
482	ATP1B2	ATPase, Na+/K+ transporting, beta 2 polypeptide	97.3333	11.1541
483	ATP1B3	ATPase, Na+/K+ transporting, beta 3 polypeptide	78.7	4.9
486	FXYD2	FXYD domain containing ion transport regulator 2	6.46667	5.41233
487	ATP2A1	ATPase, Ca++ transporting, cardiac muscle, fast twitch 1	10.2	3.81838
488	ATP2A2	ATPase, Ca++ transporting, cardiac muscle, slow twitch 2	20.4667	11.6835
489	ATP2A3	ATPase, Ca++ transporting, ubiquitous	56.5667	4.0129
490	ATP2B1	ATPase, Ca++ transporting, plasma membrane 1	33.9333	2.30723
491	ATP2B2	ATPase, Ca++ transporting, plasma membrane 2	81.1667	7.73585
492	ATP2B3	ATPase, Ca++ transporting, plasma membrane 3	8.23333	4.92375
493	ATP2B4	ATPase, Ca++ transporting, plasma membrane 4	12.1	3.67696
495	ATP4A	ATPase, H+/K+ exchanging, alpha polypeptide	79.2	3.72424
496	ATP4B	ATPase, H+/K+ exchanging, beta polypeptide	43.7	1.92873
498	ATP5A1	ATP synthase, H+ transporting, mitochondrial F1 complex, alpha subunit 1, cardiac muscle	1.13333	10.1569
501	ALDH7A1	aldehyde dehydrogenase 7 family, member A1	34.4667	1.97315
506	ATP5B	ATP synthase, H+ transporting, mitochondrial F1 complex, beta polypeptide	85.5333	11.7492
509	ATP5C1	ATP synthase, H+ transporting, mitochondrial F1 complex, gamma polypeptide 1	100.033	2.63122
513	ATP5D	ATP synthase, H+ transporting, mitochondrial F1 complex, delta subunit	20.0667	6.59191
514	ATP5E	ATP synthase, H+ transporting, mitochondrial F1 complex, epsilon subunit pseudogene 2; ATP synthase, H+ transporting, mitochondrial F1 complex, epsilon subunit	71.0333	7.22657
515	ATP5F1	ATP synthase, H+ transporting, mitochondrial F0 complex, subunit B1	83.4	1.21655
516	ATP5G1	ATP synthase, H+ transporting, mitochondrial F0 complex, subunit C1 (subunit 9)	51.7333	4.6694
517	ATP5G2	ATP synthase, H+ transporting, mitochondrial F0 complex, subunit C2 (subunit 9)	103.933	2.80416
518	ATP5G3	ATP synthase, H+ transporting, mitochondrial F0 complex, subunit C3 (subunit 9)	16.5667	3.82143
521	ATP5I	ATP synthase, H+ transporting, mitochondrial F0 complex, subunit E	17.8333	3.28075
522	ATP5J	ATP synthase, H+ transporting, mitochondrial F0 complex, subunit F6	-28	1.73494
523	ATP6V1A	ATPase, H+ transporting, lysosomal 70kDa, V1 subunit A	37.3667	5.87566
525	ATP6V1B1	ATPase, H+ transporting, lysosomal 56/58kDa, V1 subunit B1	68.8333	4.80139
526	ATP6V1B2	ATPase, H+ transporting, lysosomal 56/58kDa, V1 subunit B2	72.2667	6.40651
527	ATP6V0C	ATPase, H+ transporting, lysosomal 16kDa, V0 subunit c	64.6333	7.42316
528	ATP6V1C1	ATPase, H+ transporting, lysosomal 42kDa, V1 subunit C1	6.26667	3.03535
529	ATP6V1E1	ATPase, H+ transporting, lysosomal 31kDa, V1 subunit E1	39.5667	7.91539
533	ATP6V0B	ATPase, H+ transporting, lysosomal 21kDa, V0 subunit b	-37.3	3.89358
534	ATP6V1G2	ATPase, H+ transporting, lysosomal 13kDa, V1 subunit G2	53.5	4.95177
535	ATP6V0A1	ATPase, H+ transporting, lysosomal V0 subunit a1	-12.4667	7.21549
537	ATP6AP1	ATPase, H+ transporting, lysosomal accessory protein 1	66.8333	4.09919
538	ATP7A	ATPase, Cu++ transporting, alpha polypeptide	61.3	4.18688
539	ATP5O	ATP synthase, H+ transporting, mitochondrial F1 complex, O subunit	13.4	7.47195
540	ATP7B	ATPase, Cu++ transporting, beta polypeptide	74.0667	10.3563
545	ATR	ataxia telangiectasia and Rad3 related; similar to ataxia telangiectasia and Rad3 related protein	95.4667	0.665833
546	ATRX	alpha thalassemia/mental retardation syndrome X-linked (RAD54 homolog, S. cerevisiae)	4.16667	6.61539
547	KIF1A	kinesin family member 1A	0.966667	5.63678
549	AUH	AU RNA binding protein/enoyl-Coenzyme A hydratase	43.3667	2.02073
550	AUP1	ancient ubiquitous protein 1	40.1333	9.16752
551	AVP	arginine vasopressin	73.6667	9.73773
552	AVPR1A	arginine vasopressin receptor 1A	44.6	4.51331
553	AVPR1B	arginine vasopressin receptor 1B	17.0667	3.05505
554	AVPR2	arginine vasopressin receptor 2	78.3333	4.64363
558	AXL	AXL receptor tyrosine kinase	17.9667	4.45459
563	AZGP1	alpha-2-glycoprotein 1, zinc-binding pseudogene 1; alpha-2-glycoprotein 1, zinc-binding	57.7667	8.43584
566	AZU1	azurocidin 1	29.8	4.4441
567	B2M	beta-2-microglobulin	25.9	3.1
570	BAAT	bile acid Coenzyme A: amino acid N-acyltransferase (glycine N-choloyltransferase)	80.9	3.42199
571	BACH1	BTB and CNC homology 1, basic leucine zipper transcription factor 1	54.7	2.51197
572	BAD	BCL2-associated agonist of cell death	66.7	1.76918
573	BAG1	BCL2-associated athanogene	82.7	4.82804
574	BAGE	B melanoma antigen	27	9.35788
575	BAI1	brain-specific angiogenesis inhibitor 1	43.0667	5.00133
576	BAI2	brain-specific angiogenesis inhibitor 2	82.4	3.37787
577	BAI3	brain-specific angiogenesis inhibitor 3	92.1333	5.48483
578	BAK1	BCL2-antagonist/killer 1; BCL2-like 7 pseudogene 1	94.3	8.20731
579	BAPX1	NK3 homeobox 2	41.1667	2.51661
580	BARD1	BRCA1 associated RING domain 1	35.3667	4.53689
581	BAX	BCL2-associated X protein	15.8	5.96574
582	BBS1	Bardet-Biedl syndrome 1	55.2667	3.60185
583	BBS2	Bardet-Biedl syndrome 2	-2.43333	7.72615
585	BBS4	Bardet-Biedl syndrome 4	4.86667	5.00033
586	BCAT1	branched chain aminotransferase 1, cytosolic	97.25	2.75772
587	BCAT2	branched chain aminotransferase 2, mitochondrial	42.2667	2.38607
590	BCHE	butyrylcholinesterase	25.0667	4.2501
593	BCKDHA	branched chain keto acid dehydrogenase E1, alpha polypeptide	102.767	8.4388
594	BCKDHB	branched chain keto acid dehydrogenase E1, beta polypeptide	49.4667	4.10163
595	CCND1	cyclin D1	-21.1	1.13137
596	BCL2	B-cell CLL/lymphoma 2	8.43333	3.10859
597	BCL2A1	BCL2-related protein A1	27.6667	5.42248
598	BCL2L1	BCL2-like 1	36.8	7.8543
599	BCL2L2	BCL2-like 2	-15.5667	8.61181
602	BCL3	B-cell CLL/lymphoma 3	-5	10.1823
604	BCL6	B-cell CLL/lymphoma 6	58.5667	5.94755
605	BCL7A	B-cell CLL/lymphoma 7A	-38.4667	6.88501
607	BCL9	B-cell CLL/lymphoma 9	-4.46667	10.5168
608	TNFRSF17	tumor necrosis factor receptor superfamily, member 17	-1.23333	7.89958
610	HCN2	hyperpolarization activated cyclic nucleotide-gated potassium channel 2	77.5333	2.40069
611	OPN1SW	opsin 1 (cone pigments), short-wave-sensitive	23.6667	2.83608
613	BCR	breakpoint cluster region	19.1667	0.251661
617	BCS1L	BCS1-like (yeast)	65.7667	12.2087
622	BDH	3-hydroxybutyrate dehydrogenase, type 1	81.6	5.23259
623	BDKRB1	bradykinin receptor B1	6.13333	4.08207
624	BDKRB2	bradykinin receptor B2	5.86667	5.75007
627	BDNF	brain-derived neurotrophic factor	17.8667	4.24774
629	BF	complement factor B	69.3	6.0918
631	BFSP1	beaded filament structural protein 1, filensin	17	1.9975
632	BGLAP	bone gamma-carboxyglutamate (gla) protein; polyamine-modulated factor 1	47.9	3.65923
633	BGN	biglycan	25.9	5.6
634	CEACAM1	carcinoembryonic antigen-related cell adhesion molecule 1 (biliary glycoprotein)	15.6	8.24197
635	BHMT	betaine-homocysteine methyltransferase	47.6	5.9808
636	BICD1	bicaudal D homolog 1 (Drosophila)	42.2	6.27455
637	BID	BH3 interacting domain death agonist	55.1667	5.65184
638	BIK	BCL2-interacting killer (apoptosis-inducing)	102	4.1
639	PRDM1	PR domain containing 1, with ZNF domain	74.6333	5.9096
640	BLK	B lymphoid tyrosine kinase	32.05	1.62635
641	BLM	Bloom syndrome, RecQ helicase-like	55.1667	5.32666
642	BLMH	bleomycin hydrolase	31.35	0.353553
643	BLR1	chemokine (C-X-C motif) receptor 5	22.4	1.83848
644	BLVRA	biliverdin reductase A	20.1333	8.8636
645	BLVRB	biliverdin reductase B (flavin reductase (NADPH))	42.3333	5.61278
646	BNC1	basonuclin 1	20.95	5.86899
648	BMI1	BMI1 polycomb ring finger oncogene	90.7333	9.0013
649	BMP1	bone morphogenetic protein 1	74.9333	5.12868
650	BMP2	bone morphogenetic protein 2	65.7	9.19239
651	BMP3	bone morphogenetic protein 3	13.6	8.44808
652	BMP4	bone morphogenetic protein 4	87.9333	3.70045
653	BMP5	bone morphogenetic protein 5	16.6667	8.95116
654	BMP6	bone morphogenetic protein 6	2.6	6.60908
655	BMP7	bone morphogenetic protein 7	76.8667	1.62891
656	BMP8B	bone morphogenetic protein 8b	54.6333	2.54231
657	BMPR1A	bone morphogenetic protein receptor, type IA; similar to ALK-3	25.6333	2.77369
658	BMPR1B	bone morphogenetic protein receptor, type IB	-1.46667	5.29371
659	BMPR2	bone morphogenetic protein receptor, type II (serine/threonine kinase)	39.5333	4.30968
660	BMX	BMX non-receptor tyrosine kinase	101.567	5.45374
661	POLR3D	polymerase (RNA) III (DNA directed) polypeptide D, 44kDa	38.1333	4.57092
662	BNIP1	BCL2/adenovirus E1B 19kDa interacting protein 1	46.4	1.21244
663	BNIP2	BCL2/adenovirus E1B 19kDa interacting protein 2	50.9	12.5865
664	BNIP3	BCL2/adenovirus E1B 19kDa interacting protein 3	-15.1333	2.73008
665	BNIP3L	BCL2/adenovirus E1B 19kDa interacting protein 3-like	39.6333	8.61181
666	BOK	BCL2-related ovarian killer	28.5	4.09268
667	DST	dystonin	1.13333	6.64931
668	FOXL2	forkhead box L2	19.3	2.84781
669	BPGM	2,3-bisphosphoglycerate mutase	18.3	6.2554
670	BPHL	biphenyl hydrolase-like (serine hydrolase)	53.4	7.0739
671	BPI	bactericidal/permeability-increasing protein	37.6667	3.29596
672	BRCA1	breast cancer 1, early onset	75.7333	8.02081
673	BRAF	v-raf murine sarcoma viral oncogene homolog B1	89.4333	1.67432
675	BRCA2	breast cancer 2, early onset	19.3667	1.70392
676	BRDT	bromodomain, testis-specific; hCG1811337	43.8	4.1328
677	ZFP36L1	zinc finger protein 36, C3H type-like 1	87.6333	8.35125
678	ZFP36L2	zinc finger protein 36, C3H type-like 2	54.1	3.57911
680	BRS3	bombesin-like receptor 3	50.4667	6.78405
682	BSG	basigin (Ok blood group)	30.4	7.49066
683	BST1	bone marrow stromal cell antigen 1	77.4667	4.01539
684	BST2	NPC-A-7; bone marrow stromal cell antigen 2	10.9667	9.41559
685	BTC	betacellulin	73.6333	0.351188
686	BTD	biotinidase	45.8333	4.99433
687	BTEB1	Kruppel-like factor 9	34.1667	4.83356
688	KLF5	Kruppel-like factor 5 (intestinal)	70.9667	2.84488
689	BTF3	basic transcription factor 3; basic transcription factor 3, like 1 pseudogene	-31.9667	4.10163
694	BTG1	B-cell translocation gene 1, anti-proliferative	69.6667	5.65184
695	BTK	Bruton agammaglobulinemia tyrosine kinase	-28.3667	4.99433
696	BTN1A1	butyrophilin, subfamily 1, member A1	47.1667	5.8046
699	BUB1	budding uninhibited by benzimidazoles 1 homolog (yeast)	62.8667	4.15853
701	BUB1B	budding uninhibited by benzimidazoles 1 homolog beta (yeast)	49.3333	5.90028
705	BYSL	bystin-like	35.3333	4.53689
706	TSPO	translocator protein (18kDa)	72.5	8.06164
708	C1QBP	complement component 1, q subcomponent binding protein	46.1	1.57162
710	SERPING1	serpin peptidase inhibitor, clade G (C1 inhibitor), member 1	-49.1667	9.32166
712	C1QA	complement component 1, q subcomponent, A chain	25.8667	4.60036
713	C1QB	complement component 1, q subcomponent, B chain	2.13333	4.4411
714	C1QG	complement component 1, q subcomponent, C chain	25.5667	4.63069
715	C1R	complement component 1, r subcomponent	39.3333	4.66083
716	C1S	complement component 1, s subcomponent	4.86667	1.94251
717	C2	complement component 2	-7.66667	0.650641
718	C3	similar to Complement C3 precursor; complement component 3; hypothetical protein LOC100133511	61.4667	11.3949
719	C3AR1	complement component 3a receptor 1	0.966667	2.54231
720	C4A	complement component 4A (Rodgers blood group)	23.8667	0.305505
721	C4B	complement component 4B (Chido blood group)	10.6	6.69552
722	C4BPA	complement component 4 binding protein, alpha	31	4.92747
725	C4BPB	complement component 4 binding protein, beta	-14.0667	6.45316
726	CAPN5	calpain 5	6.3	7.48064
727	C5	complement component 5	9.2	12.2258
728	C5R1	complement component 5a receptor 1	48.5333	3.27159
729	C6	complement component 6	-9.45	4.17193
730	C7	complement component 7	60.5	1.51327
731	C8A	complement component 8, alpha polypeptide	59.9667	1.19304
732	C8B	complement component 8, beta polypeptide	117	7.75822
733	C8G	complement component 8, gamma polypeptide	32.75	7.00036
734	C8ORF1	oxidative stress induced growth inhibitor family member 2	-2.73333	5.59494
735	C9	complement component 9	36.2	4.24617
738	C11ORF2	chromosome 11 open reading frame2	77.7667	9.14349
740	MRPL49	mitochondrial ribosomal protein L49	66.3	1.55563
741	C11ORF5	zinc finger, HIT type 2	-8.73333	10.3317
744	C11ORF8	metallophosphoesterase domain containing 2	36.7333	5.05008
745	C11ORF9	chromosome 11 open reading frame 9	121.05	6.15183
746	C11ORF10	chromosome 11 open reading frame 10	61	9.05097
747	C11ORF11	diacylglycerol lipase, alpha	-2.9	8.20244
750	C16ORF3	chromosome 16 open reading frame 3	-0.433333	2.69506
752	FMNL1	formin-like 1	62.7	8.88426
753	C18ORF1	chromosome 18 open reading frame 1	64.5	2.98161
754	PTTG1IP	pituitary tumor-transforming 1 interacting protein	48.55	2.19203
755	C21ORF2	chromosome 21 open reading frame 2	97.4333	2.58908
757	TMEM50B	transmembrane protein 50B	32.3667	6.26445
758	C22ORF1	metallophosphoesterase domain containing 1	-11	11.3137
759	CA1	carbonic anhydrase I	35.6333	6.59191
760	CA2	carbonic anhydrase II	-21.7	3.40735
761	CA3	carbonic anhydrase III, muscle specific	26.9333	6.12563
762	CA4	carbonic anhydrase IV	64	3.73229
763	CA5A	carbonic anhydrase VA, mitochondrial	76	2.16564
765	CA6	carbonic anhydrase VI	-9.83333	7.90337
766	CA7	carbonic anhydrase VII	38.2667	4.62313
767	CA8	carbonic anhydrase VIII	54.3667	1.16762
768	CA9	carbonic anhydrase IX	13.4	2.57099
770	CA11	carbonic anhydrase XI	80.4333	5.40401
771	CA12	carbonic anhydrase XII	88.1	24.3245
773	CACNA1A	calcium channel, voltage-dependent, P/Q type, alpha 1A subunit	84.8667	1.97569
774	CACNA1B	calcium channel, voltage-dependent, N type, alpha 1B subunit	-41.1667	6.59191
775	CACNA1C	hypothetical protein LOC100131098; calcium channel, voltage-dependent, L type, alpha 1C subunit	110.5	12.2295
776	CACNA1D	calcium channel, voltage-dependent, L type, alpha 1D subunit	-26.8667	7.97517
777	CACNA1E	calcium channel, voltage-dependent, R type, alpha 1E subunit	81.9333	6.16468
778	CACNA1F	calcium channel, voltage-dependent, L type, alpha 1F subunit	-5.16667	6.35164
779	CACNA1S	calcium channel, voltage-dependent, L type, alpha 1S subunit	50.2333	8.20325
780	DDR1	discoidin domain receptor tyrosine kinase 1	81.4	2.87924
781	CACNA2D1	calcium channel, voltage-dependent, alpha 2/delta subunit 1	-22	3.67696
782	CACNB1	calcium channel, voltage-dependent, beta 1 subunit	-10.5	11.8123
783	CACNB2	calcium channel, voltage-dependent, beta 2 subunit	39.2	5.9
784	CACNB3	calcium channel, voltage-dependent, beta 3 subunit	104.667	8.61646
785	CACNB4	calcium channel, voltage-dependent, beta 4 subunit	27.2667	7.14446
786	CACNG1	calcium channel, voltage-dependent, gamma subunit 1	102.6	5.51543
788	SLC25A20	solute carrier family 25 (carnitine/acylcarnitine translocase), member 20	3.5	6.75796
790	CAD	carbamoyl-phosphate synthetase 2, aspartate transcarbamylase, and dihydroorotase	27.6667	2.88675
793	CALB1	calbindin 1, 28kDa	81.4	4.46766
794	CALB2	calbindin 2	-3.53333	3.27159
795	CALB3	S100 calcium binding protein G	28.35	5.16188
797	CALCB	calcitonin-related polypeptide beta	-8.3	4.71275
799	CALCR	calcitonin receptor	-1.43333	7.02377
800	CALD1	caldesmon 1	27.65	2.75772
801	CALM1	calmodulin 3 (phosphorylase kinase, delta); calmodulin 2 (phosphorylase kinase, delta); calmodulin 1 (phosphorylase kinase, delta)	41.7	3.81838
805	CALM2	calmodulin 3 (phosphorylase kinase, delta); calmodulin 2 (phosphorylase kinase, delta); calmodulin 1 (phosphorylase kinase, delta)	104.133	5.78129
808	CALM3	calmodulin 3 (phosphorylase kinase, delta); calmodulin 2 (phosphorylase kinase, delta); calmodulin 1 (phosphorylase kinase, delta)	82.3667	2.84488
810	CALML3	calmodulin-like 3	-10.1667	4.09186
811	CALR	calreticulin	38.4	4.38406
813	CALU	calumenin	16.5	8.20244
814	CAMK4	calcium/calmodulin-dependent protein kinase IV	23	6.10246
815	CAMK2A	calcium/calmodulin-dependent protein kinase II alpha	18.4	7.4
816	CAMK2B	calcium/calmodulin-dependent protein kinase II beta	59.5667	4.6694
817	CAMK2D	calcium/calmodulin-dependent protein kinase II delta	25.2	3.4641
818	CAMK2G	calcium/calmodulin-dependent protein kinase II gamma	69.3333	3.38428
819	CAMLG	calcium modulating ligand	-6.4	10.8531
820	CAMP	cathelicidin antimicrobial peptide	-20.5	6.57951
821	CANX	calnexin	87.95	1.06066
822	CAPG	capping protein (actin filament), gelsolin-like	58.1667	2.83078
823	CAPN1	calpain 1, (mu/I) large subunit	36.5	2.15174
824	CAPN2	calpain 2, (m/II) large subunit	67.6333	4.12957
825	CAPN3	calpain 3, (p94)	-11.9333	5.48483
826	CAPNS1	calpain, small subunit 1	32.5333	3.56978
827	CAPN6	calpain 6	83.6667	6.18493
828	CAPS	calcyphosine	-44.1	5.866
829	CAPZA1	capping protein (actin filament) muscle Z-line, alpha 1	31.9667	10.9436
830	CAPZA2	capping protein (actin filament) muscle Z-line, alpha 2	93.7667	7.25695
831	CAST	calpastatin	3.76667	4.91359
832	CAPZB	capping protein (actin filament) muscle Z-line, beta	-27.65	8.41457
833	CARS	cysteinyl-tRNA synthetase	-6.73333	7.8079
834	CASP1	caspase 1, apoptosis-related cysteine peptidase (interleukin 1, beta, convertase)	15.3333	5.60833
835	CASP2	caspase 2, apoptosis-related cysteine peptidase	61.1333	11.1635
836	CASP3	caspase 3, apoptosis-related cysteine peptidase	40.8667	6.75006
837	CASP4	caspase 4, apoptosis-related cysteine peptidase	32.5667	7.74683
838	CASP5	caspase 5, apoptosis-related cysteine peptidase	34.8	8.22739
839	CASP6	caspase 6, apoptosis-related cysteine peptidase	26.1667	5.52208
840	CASP7	caspase 7, apoptosis-related cysteine peptidase	-12.9333	7.22311
841	CASP8	caspase 8, apoptosis-related cysteine peptidase	25.4333	5.82266
842	CASP9	caspase 9, apoptosis-related cysteine peptidase	38.6333	4.34665
843	CASP10	caspase 10, apoptosis-related cysteine peptidase	53.95	0.353553
844	CASQ1	calsequestrin 1 (fast-twitch, skeletal muscle)	38.6	6.78823
845	CASQ2	calsequestrin 2 (cardiac muscle)	26.6	1.01489
846	CASR	calcium-sensing receptor	12.3667	6.59874
847	CAT	catalase	-7.4	4.78853
857	CAV1	caveolin 1, caveolae protein, 22kDa	1.3	3.11127
858	CAV2	caveolin 2	-3.4	1.13137
859	CAV3	caveolin 3	2.4	6.5643
860	RUNX2	runt-related transcription factor 2	6.1	5.9397
861	RUNX1	runt-related transcription factor 1	84.3333	4.24421
862	CBFA2T1	runt-related transcription factor 1; translocated to, 1 (cyclin D-related)	9.06667	5.57883
863	CBFA2T3	core-binding factor, runt domain, alpha subunit 2; translocated to, 3	60.2667	6.80612
864	RUNX3	runt-related transcription factor 3	16.8667	1.70392
865	CBFB	core-binding factor, beta subunit	54.4333	8.72315
866	SERPINA6	serpin peptidase inhibitor, clade A (alpha-1 antiproteinase, antitrypsin), member 6	38.4333	6.51869
867	CBL	Cas-Br-M (murine) ecotropic retroviral transforming sequence	63.4667	4.01539
868	CBLB	Cas-Br-M (murine) ecotropic retroviral transforming sequence b	62.6667	6.59116
869	CBLN1	cerebellin 1 precursor	60.3667	5.18588
871	SERPINH1	serpin peptidase inhibitor, clade H (heat shock protein 47), member 1, (collagen binding protein 1)	53.2667	7.0316
873	CBR1	carbonyl reductase 1	8.93333	7.63566
874	CBR3	carbonyl reductase 3	43.6	2.00749
875	CBS	cystathionine-beta-synthase	14.0667	1.20554
881	CCIN	calicin	84.0333	4.64579
883	CCBL1	cysteine conjugate-beta lyase, cytoplasmic	-4.13333	1.18462
885	CCK	cholecystokinin	3.63333	5.29371
886	CCKAR	cholecystokinin A receptor	1.36667	3.15331
887	CCKBR	cholecystokinin B receptor	17.6667	6.29391
889	CCM1	KRIT1, ankyrin repeat containing	15.8333	5.90028
890	CCNA2	cyclin A2	28.4333	4.27707
891	CCNB1	cyclin B1	51.3333	2.57941
892	CCNC	cyclin C	23.8	4.4643
894	CCND2	cyclin D2	-3.33333	8.83252
896	CCND3	cyclin D3	69.5	3.25269
898	CCNE1	cyclin E1	93.9333	4.65009
899	CCNF	cyclin F	-8.9	7.13372
900	CCNG1	cyclin G1	4.25	15.7685
901	CCNG2	cyclin G2	42.0333	1.50444
902	CCNH	cyclin H	10.7	4.7571
904	CCNT1	cyclin T1	80.6667	8.63095
905	CCNT2	cyclin T2	-9.06667	9.80272
908	CCT6A	chaperonin containing TCP1, subunit 6A (zeta 1)	19.8333	12.1944
909	CD1A	CD1a molecule	10.5333	4.90951
910	CD1B	CD1b molecule	77.1	8.747
911	CD1C	CD1c molecule	15	6.50461
912	CD1D	CD1d molecule	-4.6	1.45258
913	CD1E	CD1e molecule	41.1	1.53948
914	CD2	CD2 molecule	32.8	1.81934
915	CD3D	CD3d molecule, delta (CD3-TCR complex)	55.2333	1.90351
916	CD3E	CD3e molecule, epsilon (CD3-TCR complex)	41.7333	3.32916
917	CD3G	CD3g molecule, gamma (CD3-TCR complex)	60.1	4.38406
919	CD247	CD247 molecule	35.4	5.72975
920	CD4	CD4 molecule	16.0667	5.65892
921	CD5	CD5 molecule	13.7667	3.139
922	CD5L	CD5 molecule-like	80.7667	6.14193
923	CD6	CD6 molecule	44.1	7.11407
924	CD7	CD7 molecule	26.2667	9.67953
925	CD8A	CD8a molecule	33.5667	6.76782
926	CD8B1	CD8b molecule	7.76667	4.99733
928	CD9	CD9 molecule	76.5	3.4
929	CD14	CD14 molecule	43.3	5.65685
930	CD19	CD19 molecule	22.7667	1.18462
931	MS4A1	membrane-spanning 4-domains, subfamily A, member 1	3.8	1.58745
932	MS4A3	membrane-spanning 4-domains, subfamily A, member 3 (hematopoietic cell-specific)	31.2667	6.52482
933	CD22	CD22 molecule	97.8	2.91033
934	CD24	#N/A	33.5	1.55563
939	TNFRSF7	CD27 molecule	26.5667	5.63678
940	CD28	CD28 molecule	7.8	0.7
941	CD80	CD80 molecule	44	9.10165
942	CD86	CD86 molecule	50.9333	4.00541
943	TNFRSF8	tumor necrosis factor receptor superfamily, member 8	32.7667	4.3501
944	TNFSF8	tumor necrosis factor (ligand) superfamily, member 8	35.2333	5.4151
945	CD33	CD33 molecule	30.2	2.40416
946	SIGLEC6	sialic acid binding Ig-like lectin 6	71.9	1.7088
947	CD34	CD34 molecule	63.7667	1.93477
948	CD36	CD36 molecule (thrombospondin receptor)	55.4667	2.13854
949	SCARB1	scavenger receptor class B, member 1	78.85	1.3435
950	SCARB2	scavenger receptor class B, member 2	33.3	7.53193
951	CD37	CD37 molecule	-7	3.45977
952	CD38	CD38 molecule	14.0667	9.93244
953	ENTPD1	ectonucleoside triphosphate diphosphohydrolase 1	28.25	6.15183
954	ENTPD2	ectonucleoside triphosphate diphosphohydrolase 2	38.1667	1.60416
955	ENTPD6	ectonucleoside triphosphate diphosphohydrolase 6 (putative function)	31.3667	7.07201
956	ENTPD3	ectonucleoside triphosphate diphosphohydrolase 3	2.1	10.1823
957	ENTPD5	ectonucleoside triphosphate diphosphohydrolase 5	40.6	4.97896
958	TNFRSF5	CD40 molecule, TNF receptor superfamily member 5	42.4	2.30651
959	TNFSF5	CD40 ligand	5.4	6.6468
960	CD44	CD44 molecule (Indian blood group)	91	8.22861
961	CD47	CD47 molecule	53.9	1.249
962	CD48	CD48 molecule	24.8333	12.2001
963	CD53	CD53 molecule	9.85	0.777817
965	CD58	CD58 molecule	31.6333	5.54286
966	CD59	CD59 molecule, complement regulatory protein	97.4333	8.45715
967	CD63	CD63 molecule	33.55	1.3435
968	CD68	CD68 molecule	32.5	10.6925
969	CD69	CD69 molecule	10.9	9.89949
970	TNFSF7	CD70 molecule	-10.3667	3.40343
971	CD72	CD72 molecule	83.8667	4.31548
972	CD74	CD74 molecule, major histocompatibility complex, class II invariant chain	55.7333	1.23423
973	CD79A	CD79a molecule, immunoglobulin-associated alpha	54.3667	10.1692
974	CD79B	CD79b molecule, immunoglobulin-associated beta	69.2	5.2
975	CD81	CD81 molecule	31.8667	11.6144
976	CD97	CD97 molecule	22.9667	6.85006
977	CD151	CD151 molecule (Raph blood group)	58.1	9.85951
978	CDA	cytidine deaminase	0.966667	2.54231
983	CDC2	cell division cycle 2, G1 to S and G2 to M	12.3667	6.98665
984	CDC2L1	similar to cell division cycle 2-like 1 (PITSLRE proteins); cell division cycle 2-like 1 (PITSLRE proteins); cell division cycle 2-like 2 (PITSLRE proteins)	35.6	2.3
987	LRBA	LPS-responsive vesicle trafficking, beach and anchor containing	15.35	1.48492
988	CDC5L	CDC5 cell division cycle 5-like (S. pombe)	79.6	9.56922
989	CDC10	septin 7	2.1	8.02994
990	CDC6	cell division cycle 6 homolog (S. cerevisiae)	68.6	6.12454
991	CDC20	cell division cycle 20 homolog (S. cerevisiae)	-5.13333	4.32936
993	CDC25A	cell division cycle 25 homolog A (S. pombe)	33.2	2.86182
994	CDC25B	cell division cycle 25 homolog B (S. pombe)	-4.66667	3.8553
995	CDC25C	cell division cycle 25 homolog C (S. pombe)	49.5333	9.62618
997	CDC34	cell division cycle 34 homolog (S. cerevisiae)	27.5667	3.8553
998	CDC42	cell division cycle 42 (GTP binding protein, 25kDa); cell division cycle 42 pseudogene 2	56.9333	2.76827
999	CDH1	cadherin 1, type 1, E-cadherin (epithelial)	28.8667	8.55414
1000	CDH2	cadherin 2, type 1, N-cadherin (neuronal)	76.7333	5.53203
1001	CDH3	cadherin 3, type 1, P-cadherin (placental)	52.65	17.607
1002	CDH4	cadherin 4, type 1, R-cadherin (retinal)	48.3	3.87427
1003	CDH5	cadherin 5, type 2 (vascular endothelium)	47.9667	4.47921
1004	CDH6	cadherin 6, type 2, K-cadherin (fetal kidney)	48.8	7.08872
1005	CDH7	cadherin 7, type 2	3.76667	2.62742
1006	CDH8	cadherin 8, type 2	47.9	5.51543
1007	CDH9	cadherin 9, type 2 (T1-cadherin)	46.2333	0.971253
1008	CDH10	cadherin 10, type 2 (T2-cadherin)	53.5333	1.12398
1009	CDH11	cadherin 11, type 2, OB-cadherin (osteoblast)	-5.63333	6.79877
1010	CDH12	cadherin 12, type 2 (N-cadherin 2)	48.3667	4.00042
1012	CDH13	cadherin 13, H-cadherin (heart)	12.3667	1.33167
1013	CDH15	cadherin 15, type 1, M-cadherin (myotubule)	36.4333	3.66924
1014	CDH16	cadherin 16, KSP-cadherin	10.8667	1.60416
1015	CDH17	cadherin 17, LI cadherin (liver-intestine)	18.6333	4.70354
1016	CDH18	cadherin 18, type 2	-1.6	10.243
1017	CDK2	cyclin-dependent kinase 2	28.2667	5.10718
1018	CDK3	cyclin-dependent kinase 3	21.9667	6.96443
1019	CDK4	cyclin-dependent kinase 4	63.3667	1.94251
1020	CDK5	cyclin-dependent kinase 5	23.3667	3.55715
1021	CDK6	cyclin-dependent kinase 6	17.05	1.48492
1022	CDK7	cyclin-dependent kinase 7	20.9	8.4309
1024	CDK8	cyclin-dependent kinase 8	22.2333	5.70731
1025	CDK9	cyclin-dependent kinase 9	33.3333	1.36137
1026	CDKN1A	cyclin-dependent kinase inhibitor 1A (p21, Cip1)	66.8333	4.44335
1027	CDKN1B	cyclin-dependent kinase inhibitor 1B (p27, Kip1)	82.1333	4.30387
1028	CDKN1C	cyclin-dependent kinase inhibitor 1C (p57, Kip2)	19.2	3.70405
1029	CDKN2A	cyclin-dependent kinase inhibitor 2A (melanoma, p16, inhibits CDK4)	-23.1667	3.98037
1030	CDKN2B	cyclin-dependent kinase inhibitor 2B (p15, inhibits CDK4)	55.1	1.11355
1031	CDKN2C	cyclin-dependent kinase inhibitor 2C (p18, inhibits CDK4)	106.067	0.51316
1032	CDKN2D	cyclin-dependent kinase inhibitor 2D (p19, inhibits CDK4)	26.6667	3.69098
1033	CDKN3	cyclin-dependent kinase inhibitor 3	8.23333	4.6694
1036	CDO1	cysteine dioxygenase, type I	46.1333	3.86825
1038	CDR1	cerebellar degeneration-related protein 1, 34kDa	81.7333	2.57747
1039	CDR2	cerebellar degeneration-related protein 2, 62kDa	51.8667	11.06
1040	CDS1	CDP-diacylglycerol synthase (phosphatidate cytidylyltransferase) 1	37.5667	2.19393
1041	CDSN	corneodesmosin	68.6333	9.25761
1043	CDW52	CD52 molecule	-17.3667	5.15978
1044	CDX1	caudal type homeobox 1	53.8667	2.31805
1045	CDX2	caudal type homeobox 2	67.1	3.45977
1046	CDX4	caudal type homeobox 4	38.2	8.32106
1047	CLGN	calmegin	-39.8	2.26053
1048	CEACAM5	carcinoembryonic antigen-related cell adhesion molecule 5	58.4	7.49533
1050	CEBPA	CCAAT/enhancer binding protein (C/EBP), alpha	31.5667	10.7784
1051	CEBPB	CCAAT/enhancer binding protein (C/EBP), beta	20.1667	2.96704
1052	CEBPD	CCAAT/enhancer binding protein (C/EBP), delta	93.0667	1.19304
1053	CEBPE	CCAAT/enhancer binding protein (C/EBP), epsilon	48.3667	7.78353
1054	CEBPG	CCAAT/enhancer binding protein (C/EBP), gamma	67.9333	6.40807
1056	CEL	carboxyl ester lipase (bile salt-stimulated lipase)	66.05	2.47487
1058	CENPA	centromere protein A	-25.6	10.7764
1059	CENPB	centromere protein B, 80kDa	8.63333	4.84286
1060	CENPC1	centromere protein C 1	42.3	7.90759
1062	CENPE	centromere protein E, 312kDa	25.7333	8.52897
1063	CENPF	centromere protein F, 350/400ka (mitosin)	40.9	1.57162
1066	CES1	carboxylesterase 1 (monocyte/macrophage serine esterase 1)	-12.1667	7.40968
1068	CETN1	centrin, EF-hand protein, 1	47.0667	6.25806
1069	CETN2	centrin, EF-hand protein, 2	37.5667	6.42599
1070	CETN3	centrin, EF-hand protein, 3 (CDC31 homolog, yeast)	89.0333	2.65769
1071	CETP	cholesteryl ester transfer protein, plasma	72.0667	6.75747
1072	CFL1	cofilin 1 (non-muscle)	40.9333	3.61985
1073	CFL2	cofilin 2 (muscle)	24.45	0.777817
1075	CTSC	cathepsin C	56.7667	8.08538
1080	CFTR	cystic fibrosis transmembrane conductance regulator (ATP-binding cassette sub-family C, member 7)	22.3333	10.7156
1081	CGA	glycoprotein hormones, alpha polypeptide	-0.366667	11.1384
1082	CGB	chorionic gonadotropin, beta polypeptide 5; chorionic gonadotropin, beta polypeptide; chorionic gonadotropin, beta polypeptide 8	-5	0.953939
1084	CEACAM3	carcinoembryonic antigen-related cell adhesion molecule 3	38.5333	4.98932
1087	CEACAM7	carcinoembryonic antigen-related cell adhesion molecule 7	58.8333	4.82321
1088	CEACAM8	carcinoembryonic antigen-related cell adhesion molecule 8	20.2	7.01498
1089	CEACAM4	carcinoembryonic antigen-related cell adhesion molecule 4	47.75	7.84889
1101	CHAD	chondroadherin	-5.15	0.0707107
1102	CHC1L	regulator of chromosome condensation (RCC1) and BTB (POZ) domain containing protein 2	1.73333	5.40771
1103	CHAT	choline acetyltransferase	44.3333	6.47868
1104	CHC1	regulator of chromosome condensation 1; SNHG3-RCC1 readthrough transcript	27.4333	3.20052
1105	CHD1	chromodomain helicase DNA binding protein 1	73.5	5.91946
1106	CHD2	chromodomain helicase DNA binding protein 2	49.3333	7.99396
1107	CHD3	chromodomain helicase DNA binding protein 3	9	4.8816
1108	CHD4	chromodomain helicase DNA binding protein 4	49.5667	4.389
1109	AKR1C4	aldo-keto reductase family 1, member C4 (chlordecone reductase; 3-alpha hydroxysteroid dehydrogenase, type I; dihydrodiol dehydrogenase 4)	56.3667	4.36157
1111	CHEK1	CHK1 checkpoint homolog (S. pombe)	85.5333	9.20887
1112	CHES1	forkhead box N3	26.4333	3.5019
1113	CHGA	chromogranin A (parathyroid secretory protein 1)	78.0667	5.52479
1114	CHGB	chromogranin B (secretogranin 1)	54.8333	6.7159
1116	CHI3L1	chitinase 3-like 1 (cartilage glycoprotein-39)	15.8333	2.01329
1117	CHI3L2	chitinase 3-like 2	9.76667	7.46749
1118	CHIT1	chitinase 1 (chitotriosidase)	100	4.24264
1119	CHKA	choline kinase alpha	-8.1	8.00187
1120	CHKB	choline kinase beta; carnitine palmitoyltransferase 1B (muscle)	15.2333	2.02073
1121	CHM	choroideremia (Rab escort protein 1)	70.7333	2.76104
1122	CHML	choroideremia-like (Rab escort protein 2)	-2.13333	3.27159
1123	CHN1	chimerin (chimaerin) 1	-12.6667	9.85207
1124	CHN2	chimerin (chimaerin) 2	-11.5	4.01497
1128	CHRM1	cholinergic receptor, muscarinic 1	-33	5.23259
1129	CHRM2	cholinergic receptor, muscarinic 2	-12.0667	5.52479
1130	CHS1	lysosomal trafficking regulator	95.4667	2.2053
1131	CHRM3	cholinergic receptor, muscarinic 3	105.6	1.53948
1132	CHRM4	cholinergic receptor, muscarinic 4	-5.46667	2.1362
1133	CHRM5	cholinergic receptor, muscarinic 5	24.2	17.2534
1134	CHRNA1	cholinergic receptor, nicotinic, alpha 1 (muscle)	71.4667	6.18088
1135	CHRNA2	cholinergic receptor, nicotinic, alpha 2 (neuronal)	32.7333	4.86861
1136	CHRNA3	cholinergic receptor, nicotinic, alpha 3	-11.95	4.31335
1137	CHRNA4	cholinergic receptor, nicotinic, alpha 4	-0.866667	11.5214
1138	CHRNA5	cholinergic receptor, nicotinic, alpha 5	26	3.9598
1139	CHRNA7	CHRNA7 (cholinergic receptor, nicotinic, alpha 7, exons 5-10) and FAM7A (family with sequence similarity 7A, exons A-E) fusion; cholinergic receptor, nicotinic, alpha 7	38.7333	4.50148
1140	CHRNB1	cholinergic receptor, nicotinic, beta 1 (muscle)	33.4333	8.90019
1141	CHRNB2	cholinergic receptor, nicotinic, beta 2 (neuronal)	32.65	7.70746
1142	CHRNB3	cholinergic receptor, nicotinic, beta 3	54.3333	8.75804
1143	CHRNB4	cholinergic receptor, nicotinic, beta 4	97.3	8.90955
1144	CHRND	cholinergic receptor, nicotinic, delta	73	10.7764
1145	CHRNE	cholinergic receptor, nicotinic, epsilon	49.65	7.70746
1146	CHRNG	cholinergic receptor, nicotinic, gamma	-13.35	23.5467
1147	CHUK	conserved helix-loop-helix ubiquitous kinase	67.3	4.77598
1149	CIDEA	cell death-inducing DFFA-like effector a	75.5333	2.02567
1152	CKB	creatine kinase, brain	57.3333	2.86764
1153	CIRBP	cold inducible RNA binding protein	79.4	5.79741
1154	CISH	cytokine inducible SH2-containing protein	6.23333	6.64555
1155	CKAP1	tubulin folding cofactor B	59.3333	5.32666
1158	CKM	creatine kinase, muscle	75.15	5.44472
1159	CKMT1B	creatine kinase, mitochondrial 1A; creatine kinase, mitochondrial 1B	24.2667	2.01329
1160	CKMT2	creatine kinase, mitochondrial 2 (sarcomeric)	76.1333	5.231
1161	CKN1	excision repair cross-complementing rodent repair deficiency, complementation group 8	-0.6	4.86929
1163	CKS1B	CDC28 protein kinase regulatory subunit 1B	40.1333	6.35085
1164	CKS2	CDC28 protein kinase regulatory subunit 2	15.2667	10.0062
1173	AP2M1	adaptor-related protein complex 2, mu 1 subunit	99.2667	10.4386
1174	AP1S1	adaptor-related protein complex 1, sigma 1 subunit	8.05	0.777817
1175	AP2S1	adaptor-related protein complex 2, sigma 1 subunit	114.033	4.63177
1176	AP3S1	adaptor-related protein complex 3, sigma 1 subunit	8.3	1.60935
1178	CLC	Charcot-Leyden crystal protein	33.2667	4.30039
1179	CLCA1	chloride channel accessory 1	27.8667	1.64418
1180	CLCN1	chloride channel 1, skeletal muscle	9.43333	7.91033
1181	CLCN2	chloride channel 2	8.25	0.212132
1182	CLCN3	chloride channel 3	-57.85	4.73762
1183	CLCN4	chloride channel 4	60.4	4.71593
1184	CLCN5	chloride channel 5	39.6333	5.70468
1185	CLCN6	chloride channel 6	66.2333	10.5339
1186	CLCN7	chloride channel 7	65.6667	7.27072
1187	CLCNKA	chloride channel Ka	60.6333	2.81129
1188	CLCNKB	chloride channel Kb	66.8	2.40416
1191	CLU	clusterin	20.4	7.80192
1192	CLIC1	chloride intracellular channel 1	52.7	3.65103
1193	CLIC2	chloride intracellular channel 2	57.0333	7.8079
1195	CLK1	CDC-like kinase 1	-4.1	5.55698
1196	CLK2	CDC-like kinase 2	42.9	7.25052
1198	CLK3	CDC-like kinase 3	60.4667	5.17333
1200	CLN2	tripeptidyl peptidase I	46.4333	3.59073
1201	CLN3	ceroid-lipofuscinosis, neuronal 3	17.7333	4.57967
1203	CLN5	ceroid-lipofuscinosis, neuronal 5	105.7	12.1012
1207	CLNS1A	chloride channel, nucleotide-sensitive, 1A	43.8333	6.376
1208	CLPS	colipase, pancreatic	72.3667	6.00028
1209	CLPTM1	cleft lip and palate associated transmembrane protein 1	25.5	8.36122
1211	CLTA	clathrin, light chain (Lca)	100	5.45252
1212	CLTB	clathrin, light chain (Lcb)	50.4667	10.4806
1213	CLTC	clathrin, heavy chain (Hc)	-35.3667	4.43772
1215	CMA1	chymase 1, mast cell	45.3	3.37194
1230	CCR1	chemokine (C-C motif) receptor 1	39.15	0.919239
1231	CCR2	#N/A	31.7	4.23202
1232	CCR3	chemokine (C-C motif) receptor 3	24.5333	11.133
1233	CCR4	chemokine (C-C motif) receptor 4	36.7667	4.0501
1234	CCR5	chemokine (C-C motif) receptor 5	57.9	3.2909
1235	CCR6	cyclin L2; chemokine (C-C motif) receptor 6	66.25	6.85894
1236	CCR7	chemokine (C-C motif) receptor 7	49.3333	4.94099
1237	CCR8	chemokine (C-C motif) receptor 8	95.7667	5.87736
1238	CCBP2	chemokine binding protein 2	30.3	6.79485
1240	CMKLR1	chemokine-like receptor 1	41.3333	2.48462
1241	LTB4R	leukotriene B4 receptor	30.6333	7.14586
1244	ABCC2	ATP-binding cassette, sub-family C (CFTR/MRP), member 2	17.3667	3.75411
1258	CNGB1	cyclic nucleotide gated channel beta 1	-6.6	12.202
1259	CNGA1	cyclic nucleotide gated channel alpha 1	67.1333	8.24702
1260	CNGA2	cyclic nucleotide gated channel alpha 2	43.6	5.30189
1261	CNGA3	cyclic nucleotide gated channel alpha 3	26.2	2.17945
1262	CNGA4	cyclic nucleotide gated channel alpha 4	118.767	9.92791
1263	PLK3	polo-like kinase 3 (Drosophila)	39.5	0.458258
1264	CNN1	calponin 1, basic, smooth muscle	3.4	5.9808
1265	CNN2	calponin 2	5.3	3.25115
1266	CNN3	calponin 3, acidic	66.05	0.212132
1267	CNP	2',3'-cyclic nucleotide 3' phosphodiesterase	50.1333	4.72476
1268	CNR1	cannabinoid receptor 1 (brain)	44.5333	7.91854
1269	CNR2	cannabinoid receptor 2 (macrophage)	-13.1	1.01489
1270	CNTF	zinc finger protein 91 homolog (mouse); ZFP91-CNTF readthrough transcript; ciliary neurotrophic factor	83.85	6.29325
1271	CNTFR	ciliary neurotrophic factor receptor	21.8333	4.53578
1272	CNTN1	contactin 1	34.4	2.86182
1277	COL1A1	collagen, type I, alpha 1	50.9333	2.85365
1278	COL1A2	collagen, type I, alpha 2	53.8333	10.3471
1280	COL2A1	collagen, type II, alpha 1	6.2	7.37496
1281	COL3A1	collagen, type III, alpha 1	28.9	4.2332
1282	COL4A1	collagen, type IV, alpha 1	24.9	4.17971
1284	COL4A2	collagen, type IV, alpha 2	50.7333	2.79344
1285	COL4A3	collagen, type IV, alpha 3 (Goodpasture antigen)	6	2.96985
1286	COL4A4	collagen, type IV, alpha 4	5.56667	7.96576
1287	COL4A5	collagen, type IV, alpha 5	57.7	6.46297
1288	COL4A6	collagen, type IV, alpha 6	3.53333	11.0744
1289	COL5A1	collagen, type V, alpha 1	39.3	6.95485
1290	COL5A2	collagen, type V, alpha 2	56	6.15061
1291	COL6A1	collagen, type VI, alpha 1	-13.85	7.14178
1292	COL6A2	collagen, type VI, alpha 2	72	8.54342
1293	COL6A3	collagen, type VI, alpha 3	-1.5	9.18314
1294	COL7A1	collagen, type VII, alpha 1	24.5	0.424264
1295	COL8A1	collagen, type VIII, alpha 1	58.75	11.1016
1296	COL8A2	collagen, type VIII, alpha 2	23.55	1.06066
1297	COL9A1	collagen, type IX, alpha 1	55.8667	4.82113
1298	COL9A2	collagen, type IX, alpha 2	85.9333	10.4882
1299	COL9A3	collagen, type IX, alpha 3	-1.2	3.9598
1300	COL10A1	collagen, type X, alpha 1	42.5	5.79828
1301	COL11A1	collagen, type XI, alpha 1	82.6333	11.3231
1302	COL11A2	collagen, type XI, alpha 2	26.7	2.91033
1303	COL12A1	collagen, type XII, alpha 1	17.1667	6.23084
1305	COL13A1	collagen, type XIII, alpha 1	47.4333	8.3668
1306	COL15A1	collagen, type XV, alpha 1	29	0.264575
1307	COL16A1	collagen, type XVI, alpha 1	52.4333	4.52364
1308	COL17A1	collagen, type XVII, alpha 1	93.7	5.44426
1310	COL19A1	collagen, type XIX, alpha 1	-17.1	2.86182
1311	COMP	cartilage oligomeric matrix protein	35.7333	5.00133
1312	COMT	catechol-O-methyltransferase	63.4	4.73181
1314	COPA	coatomer protein complex, subunit alpha	125.167	8.53366
1315	COPB	coatomer protein complex, subunit beta 1	117.05	4.45477
1316	COPEB	Kruppel-like factor 6	40.2	3.81576
1317	SLC31A1	solute carrier family 31 (copper transporters), member 1	115.533	1.0504
1318	SLC31A2	solute carrier family 31 (copper transporters), member 2	85.5333	4.10406
1325	CORT	cortistatin; apoptosis-inducing, TAF9-like domain 1	39.0667	2.8589
1326	MAP3K8	mitogen-activated protein kinase kinase kinase 8	81.3333	2.32881
1327	COX4I1	cytochrome c oxidase subunit IV isoform 1	55.5333	6.92556
1329	COX5B	cytochrome c oxidase subunit Vb	43.1	2.15174
1337	COX6A1	cytochrome c oxidase subunit VIa polypeptide 1	66.4	5.94054
1340	COX6B1	cytochrome c oxidase subunit Vib polypeptide 1 (ubiquitous)	81.9333	9.93294
1345	COX6C	cytochrome c oxidase subunit VIc	75.5667	1.861
1346	COX7A1	cytochrome c oxidase subunit VIIa polypeptide 1 (muscle)	61.55	6.85894
1347	COX7A2	cytochrome c oxidase subunit VIIa polypeptide 2 (liver)	77.5	4.93254
1349	COX7B	cytochrome c oxidase subunit VIIb	59.7667	7.05998
1350	COX7C	cytochrome c oxidase subunit VIIc	77.7	5.23259
1351	COX8A	cytochrome c oxidase subunit 8A (ubiquitous)	22.5667	1.81751
1352	COX10	COX10 homolog, cytochrome c oxidase assembly protein, heme A: farnesyltransferase (yeast)	28.85	8.41457
1353	COX11	COX11 homolog, cytochrome c oxidase assembly protein (yeast)	35.9	7.51465
1355	COX15	COX15 homolog, cytochrome c oxidase assembly protein (yeast)	12.6	7.49533
1356	CP	ceruloplasmin (ferroxidase)	29.3	1.45258
1357	CPA1	carboxypeptidase A1 (pancreatic)	25.3333	2.21886
1358	CPA2	carboxypeptidase A2 (pancreatic)	82.2667	3.073
1359	CPA3	carboxypeptidase A3 (mast cell)	55.7667	6.83106
1360	CPB1	carboxypeptidase B1 (tissue)	-57.1667	10.5567
1361	CPB2	carboxypeptidase B2 (plasma)	57.8333	1.61967
1362	CPD	carboxypeptidase D	5.76667	4.85833
1363	CPE	carboxypeptidase E	12.6333	1.95533
1364	CLDN4	claudin 4	52.3333	7.22865
1366	CLDN7	claudin 7	-7.93333	7.33848
1368	CPM	carboxypeptidase M	16.9	9.89949
1369	CPN1	carboxypeptidase N, polypeptide 1	21.4667	0.61101
1370	CPN2	carboxypeptidase N, polypeptide 2	48.1333	4.23596
1371	CPOX	coproporphyrinogen oxidase	28.9	5.02693
1373	CPS1	carbamoyl-phosphate synthetase 1, mitochondrial	30.7333	2.55408
1374	CPT1A	carnitine palmitoyltransferase 1A (liver)	16.0667	2.61024
1375	CPT1B	choline kinase beta; carnitine palmitoyltransferase 1B (muscle)	87.3333	5.60922
1376	CPT2	carnitine palmitoyltransferase 2	82.5	3.11929
1378	CR1	complement component (3b/4b) receptor 1 (Knops blood group)	43.95	2.33345
1380	CR2	complement component (3d/Epstein Barr virus) receptor 2	-26.1667	8.27667
1381	CRABP1	cellular retinoic acid binding protein 1	-20.4	6.08112
1382	CRABP2	cellular retinoic acid binding protein 2	41.3333	3.69639
1384	CRAT	carnitine acetyltransferase	30.9	1.31149
1385	CREB1	cAMP responsive element binding protein 1	32.7	4.5299
1386	ATF2	activating transcription factor 2	35.7333	1.80093
1387	CREBBP	CREB binding protein	48.1	10.7503
1388	CREBL1	activating transcription factor 6 beta	0.633333	5.53022
1389	CREBL2	cAMP responsive element binding protein-like 2	69.8333	1.25033
1392	CRH	corticotropin releasing hormone	46.8667	4.41626
1393	CRHBP	corticotropin releasing hormone binding protein	58.4	1.77764
1394	CRHR1	corticotropin releasing hormone receptor 1	37.3667	3.08923
1395	CRHR2	corticotropin releasing hormone receptor 2	45.1	5.34509
1396	CRIP1	cysteine-rich protein 1 (intestinal)	63	7.35051
1397	CRIP2	cysteine-rich protein 2	-3.3	9.46942
1398	CRK	v-crk sarcoma virus CT10 oncogene homolog (avian)	71.7	2.82843
1399	CRKL	v-crk sarcoma virus CT10 oncogene homolog (avian)-like	26.9667	5.68888
1400	CRMP1	collapsin response mediator protein 1	40.6	2.98161
1401	CRP	C-reactive protein, pentraxin-related	53.25	3.04056
1404	HAPLN1	hyaluronan and proteoglycan link protein 1	34.4333	8.32126
1406	CRX	cone-rod homeobox	40.8333	2.32451
1407	CRY1	cryptochrome 1 (photolyase-like)	1.56667	6.05337
1408	CRY2	cryptochrome 2 (photolyase-like)	49.1333	6.7092
1409	CRYAA	crystallin, alpha A	75.5	8.54225
1410	CRYAB	crystallin, alpha B	30.15	5.16188
1411	CRYBA1	crystallin, beta A1	47.2667	5.60119
1412	CRYBA2	crystallin, beta A2	35.1667	12.05
1413	CRYBA4	crystallin, beta A4	29.1333	2.24796
1414	CRYBB1	crystallin, beta B1	17	4.63573
1415	CRYBB2	crystallin, beta B2	19	2.68701
1417	CRYBB3	crystallin, beta B3	51	4.79479
1418	CRYGA	crystallin, gamma A	45.7333	4.50592
1419	CRYGB	crystallin, gamma B	35.6	3.84318
1420	CRYGC	crystallin, gamma C	33.4	8.59127
1421	CRYGD	crystallin, gamma D	41.3	3.0348
1427	CRYGS	crystallin, gamma S	61	9.70412
1428	CRYM	crystallin, mu	72.3333	1.87705
1429	CRYZ	crystallin, zeta (quinone reductase)	30.0333	2.20076
1431	CS	citrate synthase	39.6333	5.34072
1432	MAPK14	mitogen-activated protein kinase 14	100.733	6.87701
1434	CSE1L	CSE1 chromosome segregation 1-like (yeast)	88.2333	2.91433
1435	CSF1	colony stimulating factor 1 (macrophage)	72.35	5.86899
1436	CSF1R	colony stimulating factor 1 receptor	23.9	0.282843
1437	CSF2	colony stimulating factor 2 (granulocyte-macrophage)	54.6667	9.45216
1438	CSF2RA	colony stimulating factor 2 receptor, alpha, low-affinity (granulocyte-macrophage)	-22.35	6.71751
1439	CSF2RB	colony stimulating factor 2 receptor, beta, low-affinity (granulocyte-macrophage)	67.6333	5.80201
1440	CSF3	colony stimulating factor 3 (granulocyte)	37.2667	4.2194
1441	CSF3R	colony stimulating factor 3 receptor (granulocyte)	7.23333	2.80951
1443	CSH2	chorionic somatomammotropin hormone 2	14.7333	10.0381
1444	CSHL1	chorionic somatomammotropin hormone-like 1	-0.333333	10.404
1445	CSK	c-src tyrosine kinase	77.3333	3.28075
1446	CSN1S1	casein alpha s1	27.7667	5.95511
1447	CSN2	casein beta	44.6667	6.35321
1448	CSN3	casein kappa	92.9	5.04777
1452	CSNK1A1	casein kinase 1, alpha 1	2.13333	6.0086
1454	CSNK1E	casein kinase 1, epsilon	30	6.81102
1455	CSNK1G2	casein kinase 1, gamma 2	-26.5333	7.10094
1456	CSNK1G3	casein kinase 1, gamma 3	21.8	5.2
1457	CSNK2A1	casein kinase 2, alpha 1 polypeptide pseudogene; casein kinase 2, alpha 1 polypeptide	18.9333	9.43946
1459	CSNK2A2	casein kinase 2, alpha prime polypeptide	64.9	3.15119
1460	CSNK2B	lymphocyte antigen 6 complex, locus G5B; casein kinase 2, beta polypeptide	60.7667	3.10054
1462	CSPG2	versican	-1.05	7.84889
1463	CSPG3	neurocan	19.0333	4.31432
1464	CSPG4	chondroitin sulfate proteoglycan 4	62.2333	1.72434
1465	CSRP1	cysteine and glycine-rich protein 1	-4.4	7.35391
1466	CSRP2	cysteine and glycine-rich protein 2	70.5333	7.83603
1468	SLC25A10	solute carrier family 25 (mitochondrial carrier; dicarboxylate transporter), member 10	101.333	2.65393
1469	CST1	cystatin SN	41.2333	3.25167
1470	CST2	cystatin SA	71.1333	4.66083
1471	CST3	cystatin C	56.3333	5.25389
1472	CST4	cystatin S	5.86667	6.67633
1473	CST5	cystatin D	88.1333	10.0271
1474	CST6	cystatin E/M	-17	8.20244
1475	CSTA	cystatin A (stefin A)	25.4	5.86174
1476	CSTB	cystatin B (stefin B)	6.05	0.0707107
1477	CSTF1	cleavage stimulation factor, 3' pre-RNA, subunit 1, 50kDa	45.3333	3.65011
1478	CSTF2	cleavage stimulation factor, 3' pre-RNA, subunit 2, 64kDa	42.2667	3.57957
1479	CSTF3	cleavage stimulation factor, 3' pre-RNA, subunit 3, 77kDa	-10.6667	5.60119
1482	NKX2-5	NK2 transcription factor related, locus 5 (Drosophila)	44.85	7.2832
1485	CTAG1B	cancer/testis antigen 1B; cancer/testis antigen 1A	83.2333	3.34714
1486	CTBS	chitobiase, di-N-acetyl-	14.1667	2.58908
1487	CTBP1	C-terminal binding protein 1	71.2667	1.87172
1488	CTBP2	C-terminal binding protein 2	15.95	3.46482
1489	CTF1	cardiotrophin 1	48.5667	10.4261
1490	CTGF	connective tissue growth factor	14.8333	6.56531
1491	CTH	cystathionase (cystathionine gamma-lyase)	60.6333	8.90075
1493	CTLA4	cytotoxic T-lymphocyte-associated protein 4	29.0333	6.30661
1495	CTNNA1	catenin (cadherin-associated protein), alpha 1, 102kDa	37.4667	3.23316
1496	CTNNA2	catenin (cadherin-associated protein), alpha 2	2.15	1.48492
1497	CTNS	cystinosis, nephropathic	42.15	9.2631
1499	CTNNB1	catenin (cadherin-associated protein), beta 1, 88kDa	93.8	8.34386
1500	CTNND1	catenin (cadherin-associated protein), delta 1	28.3333	6.92917
1501	CTNND2	catenin (cadherin-associated protein), delta 2 (neural plakophilin-related arm-repeat protein)	48.4333	7.14586
1503	CTPS	CTP synthase	30.1	2.47588
1504	CTRB1	chymotrypsinogen B1	22.8	10.3238
1506	CTRL	chymotrypsin-like	34.5	4.80833
1508	CTSB	cathepsin B	31.3	0.519615
1509	CTSD	cathepsin D	20.2667	6.60404
1510	CTSE	cathepsin E	72.1667	4.54569
1511	CTSG	cathepsin G	29.6667	3.06649
1512	CTSH	cathepsin H	65.8	2.94618
1513	CTSK	cathepsin K	35.3333	6.35715
1514	CTSL	cathepsin L1	-11.25	3.46482
1515	CTSL2	cathepsin L2	69.9333	4.4658
1519	CTSO	cathepsin O	18.3	1.27279
1520	CTSS	cathepsin S	23.1	5.9808
1521	CTSW	cathepsin W	23.9	3.245
1522	CTSZ	cathepsin Z	45.6333	5.51936
1523	CUTL1	cut-like homeobox 1	-10.7333	5.51392
1524	CX3CR1	chemokine (C-X3-C motif) receptor 1	66	3.1
1525	CXADR	coxsackie virus and adenovirus receptor pseudogene 2; coxsackie virus and adenovirus receptor	37.1667	7.73714
1527	CXORF2	testis expressed 28; testis expressed 28 pseudogene 1; testis expressed 28 pseudogene 2	21.1667	5.68888
1528	CYB5	cytochrome b5 type A (microsomal)	44.7	2.40416
1534	CYB561	cytochrome b-561	16.5333	8.40972
1535	CYBA	cytochrome b-245, alpha polypeptide	49.8667	6.8821
1536	CYBB	cytochrome b-245, beta polypeptide	25.5667	5.10131
1537	CYC1	cytochrome c-1	29.7	2.96985
1538	CYLC1	cylicin, basic protein of sperm head cytoskeleton 1	7.53333	6.83691
1539	CYLC2	cylicin, basic protein of sperm head cytoskeleton 2	41.6	2.76225
1540	CYLD	cylindromatosis (turban tumor syndrome)	29.9667	0.85049
1543	CYP1A1	cytochrome P450, family 1, subfamily A, polypeptide 1	26.5333	4.92375
1544	CYP1A2	cytochrome P450, family 1, subfamily A, polypeptide 2	13.9667	8.97905
1545	CYP1B1	cytochrome P450, family 1, subfamily B, polypeptide 1	-3.63333	8.34825
1548	CYP2A6	cytochrome P450, family 2, subfamily A, polypeptide 6	56.7	4.45084
1549	CYP2A7	cytochrome P450, family 2, subfamily A, polypeptide 7	92.9667	3.80701
1551	CYP3A7	cytochrome P450, family 3, subfamily A, polypeptide 7	32.3333	2.5697
1553	CYP2A13	cytochrome P450, family 2, subfamily A, polypeptide 13	49	1.3
1555	CYP2B6	cytochrome P450, family 2, subfamily B, polypeptide 6	59.8	1.47309
1557	CYP2C19	cytochrome P450, family 2, subfamily C, polypeptide 19	-26.3	6.32376
1558	CYP2C8	cytochrome P450, family 2, subfamily C, polypeptide 8	52.1333	5.89435
1559	CYP2C9	cytochrome P450, family 2, subfamily C, polypeptide 9	43.9333	5.05206
1562	CYP2C18	cytochrome P450, family 2, subfamily C, polypeptide 18	-7.95	12.3744
1565	CYP2D6	cytochrome P450, family 2, subfamily D, polypeptide 6	27.7333	10.0749
1571	CYP2E1	cytochrome P450, family 2, subfamily E, polypeptide 1	38.7	5.9397
1572	CYP2F1	cytochrome P450, family 2, subfamily F, polypeptide 1	82	1.9
1573	CYP2J2	cytochrome P450, family 2, subfamily J, polypeptide 2	25.5333	2.10317
1576	CYP3A4	cytochrome P450, family 3, subfamily A, polypeptide 4	27.4667	1.66233
1577	CYP3A5	cytochrome P450, family 3, subfamily A, polypeptide 5	56.2333	8.48901
1579	CYP4A11	cytochrome P450, family 4, subfamily A, polypeptide 11	71.9	12.2315
1580	CYP4B1	cytochrome P450, family 4, subfamily B, polypeptide 1	50.7667	6.09125
1581	CYP7A1	cytochrome P450, family 7, subfamily A, polypeptide 1	35.4	5.74543
1582	CYP8B1	cytochrome P450, family 8, subfamily B, polypeptide 1	31.4333	9.70429
1583	CYP11A1	cytochrome P450, family 11, subfamily A, polypeptide 1	52.3333	1.11505
1584	CYP11B1	cytochrome P450, family 11, subfamily B, polypeptide 1	55.3667	5.95007
1585	CYP11B2	cytochrome P450, family 11, subfamily B, polypeptide 2	79.1333	7.06918
1586	CYP17A1	cytochrome P450, family 17, subfamily A, polypeptide 1	37.9333	12.122
1588	CYP19A1	cytochrome P450, family 19, subfamily A, polypeptide 1	39.1	6.84398
1589	CYP21A2	cytochrome P450, family 21, subfamily A, polypeptide 2	16.0667	4.04145
1591	CYP24A1	cytochrome P450, family 24, subfamily A, polypeptide 1	9.86667	8.62226
1592	CYP26A1	cytochrome P450, family 26, subfamily A, polypeptide 1	-2.63333	2.91433
1593	CYP27A1	cytochrome P450, family 27, subfamily A, polypeptide 1	40.9333	2.0232
1594	CYP27B1	cytochrome P450, family 27, subfamily B, polypeptide 1	58.2	4.25088
1595	CYP51A1	cytochrome P450, family 51, subfamily A, polypeptide 1	80.1	9.42709
1600	DAB1	disabled homolog 1 (Drosophila)	54.7333	8.2002
1601	DAB2	disabled homolog 2, mitogen-responsive phosphoprotein (Drosophila)	84.2667	10.1673
1602	DACH1	dachshund homolog 1 (Drosophila)	65.9667	1.47422
1603	DAD1	defender against cell death 1	66.1	6
1604	DAF	CD55 molecule, decay accelerating factor for complement (Cromer blood group)	24.7	8.48705
1605	DAG1	dystroglycan 1 (dystrophin-associated glycoprotein 1)	42.2333	2.0502
1606	DGKA	diacylglycerol kinase, alpha 80kDa	47.6667	4.82113
1607	DGKB	diacylglycerol kinase, beta 90kDa	30.1	10.5057
1608	DGKG	diacylglycerol kinase, gamma 90kDa	4.16667	6.70994
1609	DGKQ	diacylglycerol kinase, theta 110kDa	11.7333	5.48574
1610	DAO	D-amino-acid oxidase	40.5333	2.35018
1611	DAP	death-associated protein	93.7333	2.10079
1612	DAPK1	death-associated protein kinase 1	35.1667	4.10163
1613	DAPK3	death-associated protein kinase 3	71.9333	5.0362
1615	DARS	aspartyl-tRNA synthetase	29.7	7.8886
1616	DAXX	death-domain associated protein	29.6	0.72111
1617	DAZ	deleted in azoospermia 1; deleted in azoospermia 3; deleted in azoospermia 2; deleted in azoospermia 4	36.6333	1.59478
1618	DAZL	deleted in azoospermia-like	51.8667	4.45234
1620	DBC1	deleted in bladder cancer 1	27.1333	4.47921
1621	DBH	dopamine beta-hydroxylase (dopamine beta-monooxygenase)	15.2	7.06612
1622	DBI	diazepam binding inhibitor (GABA receptor modulator, acyl-Coenzyme A binding protein)	73.2	6.6468
1627	DBN1	drebrin 1	86.8333	4.20278
1628	DBP	D site of albumin promoter (albumin D-box) binding protein	63.85	2.05061
1629	DBT	dihydrolipoamide branched chain transacylase E2	43.1333	5.50757
1630	DCC	deleted in colorectal carcinoma	80.7	7.30205
1632	DCI	dodecenoyl-Coenzyme A delta isomerase (3,2 trans-enoyl-Coenzyme A isomerase)	62.9667	3.90683
1633	DCK	deoxycytidine kinase	40.5667	9.17842
1634	DCN	decorin	32.6667	5.44181
1635	DCTD	dCMP deaminase	49.6333	4.47363
1636	ACE	angiotensin I converting enzyme (peptidyl-dipeptidase A) 1	45.1333	3.70045
1638	DCT	dopachrome tautomerase (dopachrome delta-isomerase, tyrosine-related protein 2)	8.4	6.12209
1639	DCTN1	dynactin 1 (p150, glued homolog, Drosophila)	0	6.08112
1641	DCX	doublecortin	66.4667	3.91067
1642	DDB1	damage-specific DNA binding protein 1, 127kDa	40.7667	7.7106
1643	DDB2	damage-specific DNA binding protein 2, 48kDa	29.2333	7.8373
1644	DDC	dopa decarboxylase (aromatic L-amino acid decarboxylase)	23.6	11.2641
1645	AKR1C1	aldo-keto reductase family 1, member C1 (dihydrodiol dehydrogenase 1; 20-alpha (3-alpha)-hydroxysteroid dehydrogenase)	13	1.21244
1646	AKR1C2	aldo-keto reductase family 1, member C2 (dihydrodiol dehydrogenase 2; bile acid binding protein; 3-alpha hydroxysteroid dehydrogenase, type III)	17.7	2.12132
1647	GADD45A	growth arrest and DNA-damage-inducible, alpha	8.13333	10.1619
1649	DDIT3	DNA-damage-inducible transcript 3	78.9667	10.2256
1650	DDOST	dolichyl-diphosphooligosaccharide-protein glycosyltransferase	43.5667	3.84361
1652	DDT	D-dopachrome tautomerase	33	14.0007
1653	DDX1	DEAD (Asp-Glu-Ala-Asp) box polypeptide 1	44.1	1.82483
1654	DDX3X	DEAD (Asp-Glu-Ala-Asp) box polypeptide 3, X-linked	68.3333	2.10792
1655	DDX5	DEAD (Asp-Glu-Ala-Asp) box polypeptide 5	79.3667	3.7581
1656	DDX6	DEAD (Asp-Glu-Ala-Asp) box polypeptide 6	21.7	2.21133
1657	DMXL1	Dmx-like 1	105.2	10.7037
1659	DHX8	DEAH (Asp-Glu-Ala-His) box polypeptide 8	81.9333	1.95533
1660	DHX9	DEAH (Asp-Glu-Ala-His) box polypeptide 9	7.35	0.777817
1662	DDX10	DEAD (Asp-Glu-Ala-Asp) box polypeptide 10	23.7	4.54313
1663	DDX11	DEAD/H (Asp-Glu-Ala-Asp/His) box polypeptide 11 (CHL1-like helicase homolog, S. cerevisiae)	-0.533333	6.66658
1665	DHX15	DEAH (Asp-Glu-Ala-His) box polypeptide 15	20.1333	11.45
1666	DECR1	2,4-dienoyl CoA reductase 1, mitochondrial	9.3	1.77764
1667	DEFA1	defensin, alpha 1	9.35	3.18198
1668	DEFA3	defensin, alpha 3, neutrophil-specific	59.8	1.58745
1669	DEFA4	defensin, alpha 4, corticostatin	-21.3	3.86911
1670	DEFA5	defensin, alpha 5, Paneth cell-specific	29.95	4.87904
1671	DEFA6	defensin, alpha 6, Paneth cell-specific	12.1333	4.30155
1672	DEFB1	defensin, beta 1	51.2667	7.3146
1673	DEFB4	defensin, beta 4	61.3	8.45399
1674	DES	desmin	50.5667	4.28525
1675	DF	complement factor D (adipsin)	43.1333	3.53601
1676	DFFA	DNA fragmentation factor, 45kDa, alpha polypeptide	-3.56667	8.05874
1677	DFFB	DNA fragmentation factor, 40kDa, beta polypeptide (caspase-activated DNase)	69.5333	3.15647
1678	TIMM8A	translocase of inner mitochondrial membrane 8 homolog A (yeast)	76.3667	4.75009
1687	DFNA5	deafness, autosomal dominant 5	39.4667	6.04842
1690	COCH	coagulation factor C homolog, cochlin (Limulus polyphemus)	24.1	9.22442
1716	DGUOK	deoxyguanosine kinase	66	3.21403
1717	DHCR7	7-dehydrocholesterol reductase	66.7333	3.32916
1718	DHCR24	24-dehydrocholesterol reductase	35.3333	4.63177
1719	DHFR	dihydrofolate reductase	112.9	8.48587
1723	DHODH	dihydroorotate dehydrogenase	9.36667	3.188
1725	DHPS	deoxyhypusine synthase	62.8333	3.27465
1727	DIA1	cytochrome b5 reductase 3	7.46667	4.46019
1728	NQO1	NAD(P)H dehydrogenase, quinone 1	30.2667	4.56545
1729	DIAPH1	diaphanous homolog 1 (Drosophila)	37.4667	5.41233
1730	DIAPH2	diaphanous homolog 2 (Drosophila)	59.5	0.8544
1731	2016-09-01	septin 1	43.4333	1.15902
1733	DIO1	deiodinase, iodothyronine, type I	22.2667	12.2198
1734	DIO2	deiodinase, iodothyronine, type II	21.3	9.33381
1735	DIO3	deiodinase, iodothyronine, type III	42.7667	8.48901
1736	DKC1	dyskeratosis congenita 1, dyskerin	36.8	6.50231
1737	DLAT	dihydrolipoamide S-acetyltransferase	25.7	2.40416
1738	DLD	dihydrolipoamide dehydrogenase	8.46667	1.45717
1739	DLG1	discs, large homolog 1 (Drosophila)	34.4	3.46554
1740	DLG2	discs, large homolog 2 (Drosophila)	21.4	5.27352
1741	DLG3	discs, large homolog 3 (Drosophila)	41.7667	2.63122
1742	DLG4	discs, large homolog 4 (Drosophila)	66.2667	3.93234
1743	DLST	dihydrolipoamide S-succinyltransferase (E2 component of 2-oxo-glutarate complex); dihydrolipoamide S-succinyltransferase pseudogene (E2 component of 2-oxo-glutarate complex)	68.1	10.4532
1745	DLX1	distal-less homeobox 1	57.6333	4.20159
1746	DLX2	distal-less homeobox 2	38.7667	2.62742
1747	DLX3	distal-less homeobox 3	28.4667	4.79618
1748	DLX4	distal-less homeobox 4	68.9333	2.84488
1749	DLX5	distal-less homeobox 5	72.8667	3.25935
1750	DLX6	distal-less homeobox 6	-15.3	8.58079
1755	DMBT1	deleted in malignant brain tumors 1	16.5	6.55973
1756	DMD	dystrophin	74.3333	2.45832
1757	SARDH	sarcosine dehydrogenase	82.8333	2.3029
1758	DMP1	dentin matrix acidic phosphoprotein 1	-7.76667	6.00444
1759	DNM1	dynamin 1	43.7333	4.83977
1760	DMPK	dystrophia myotonica-protein kinase	54.0333	5.43722
1761	DMRT1	doublesex and mab-3 related transcription factor 1	81.1667	5.46291
1762	DMWD	dystrophia myotonica, WD repeat containing	34.2	1.27279
1763	DNA2L	DNA replication helicase 2 homolog (yeast)	-3.1	3.65103
1767	DNAH5	dynein, axonemal, heavy chain 5	72.45	0.353553
1769	DNAH8	dynein, axonemal, heavy chain 8	9.93333	7.21549
1770	DNAH9	dynein, axonemal, heavy chain 9	-39.6333	7.68462
1773	DNASE1	deoxyribonuclease I	37.2	0.953939
1774	DNASE1L1	deoxyribonuclease I-like 1	49.8333	6.87192
1775	DNASE1L2	deoxyribonuclease I-like 2	51.4667	4.35239
1776	DNASE1L3	deoxyribonuclease I-like 3	80.2	1.32288
1777	DNASE2	deoxyribonuclease II, lysosomal	4.8	9.66282
1778	DYNC1H1	dynein, cytoplasmic 1, heavy chain 1	41.3667	2.45832
1780	DNCI1	dynein, cytoplasmic 1, intermediate chain 1	-7.53333	5.63057
1781	DNCI2	similar to dynein cytoplasmic 1 intermediate chain 2; dynein, cytoplasmic 1, intermediate chain 2	49.6	5.65597
1783	DNCLI2	dynein, cytoplasmic 1, light intermediate chain 2	38.7	10.1823
1785	DNM2	dynamin 2	26.8667	10.2686
1786	DNMT1	DNA (cytosine-5-)-methyltransferase 1	73.4	9.88787
1787	DNMT2	tRNA aspartic acid methyltransferase 1	19.9	8.11911
1789	DNMT3B	DNA (cytosine-5-)-methyltransferase 3 beta	70.0667	3.41223
1791	DNTT	deoxynucleotidyltransferase, terminal	54.9	3.65923
1793	DOCK1	dedicator of cytokinesis 1	73.3	5.89661
1794	DOCK2	dedicator of cytokinesis 2	-34.2667	5.95427
1795	DOCK3	dedicator of cytokinesis 3	50.2667	7.45274
1796	DOK1	docking protein 1-like protein; docking protein 1, 62kDa (downstream of tyrosine kinase 1)	64.2	6.13922
1797	DOM3Z	dom-3 homolog Z (C. elegans)	78.8333	3.60879
1798	DPAGT1	dolichyl-phosphate (UDP-N-acetylglucosamine) N-acetylglucosaminephosphotransferase 1 (GlcNAc-1-P transferase)	18.3333	6.30026
1800	DPEP1	dipeptidase 1 (renal)	45.9667	7.25075
1801	DPH2L1	DPH1 homolog (S. cerevisiae)	30.8	1.69706
1802	DPH2L2	DPH2 homolog (S. cerevisiae)	40.7	7.00214
1803	DPP4	dipeptidyl-peptidase 4	0.766667	5.16753
1804	DPP6	dipeptidyl-peptidase 6	46.3	4.45084
1805	DPT	dermatopontin	51.1	5.7
1806	DPYD	dihydropyrimidine dehydrogenase	25.7667	5.01431
1807	DPYS	dihydropyrimidinase	14.6333	5.16366
1808	DPYSL2	dihydropyrimidinase-like 2	66.7	1.12694
1809	DPYSL3	dihydropyrimidinase-like 3	67.85	0.919239
1810	DR1	down-regulator of transcription 1, TBP-binding (negative cofactor 2)	57.2	5.25738
1811	SLC26A3	solute carrier family 26, member 3	4.3	3.73229
1812	DRD1	dopamine receptor D1	59.8333	4.05504
1813	DRD2	dopamine receptor D2	33.8667	4.28291
1814	DRD3	dopamine receptor D3	42.2	7.74855
1815	DRD4	dopamine receptor D4	78.9333	5.94082
1816	DRD5	dopamine receptor D5	4.35	6.43467
1819	DRG2	developmentally regulated GTP binding protein 2	60.4667	2.02073
1820	ARID3A	AT rich interactive domain 3A (BRIGHT-like)	59.9	2.45764
1821	DRP2	dystrophin related protein 2	39	8.20244
1822	DRPLA	atrophin 1	27.6	3.005
1823	DSC1	desmocollin 1	33.6667	7.96074
1824	DSC2	desmocollin 2	43.7667	7.15146
1825	DSC3	desmocollin 3	25	5.53444
1826	DSCAM	Down syndrome cell adhesion molecule	96.0333	6.93566
1827	DSCR1	regulator of calcineurin 1	36.6	2.40416
1828	DSG1	desmoglein 1	85.7667	6.97878
1829	DSG2	desmoglein 2	71.7	4.8816
1830	DSG3	desmoglein 3 (pemphigus vulgaris antigen)	-49.6333	10.4987
1831	DSIPI	TSC22 domain family, member 3; GRAM domain containing 4	16.0333	6.87701
1832	DSP	desmoplakin	23.8333	4.45234
1833	DSPG3	epiphycan	16.15	6.01041
1834	DSPP	dentin sialophosphoprotein	37.6	5.92706
1836	SLC26A2	solute carrier family 26 (sulfate transporter), member 2	12.0333	6.13379
1837	DTNA	dystrobrevin, alpha	57.1667	6.01858
1838	DTNB	dystrobrevin, beta	11.7667	3.69639
1839	DTR	heparin-binding EGF-like growth factor	61.9333	5.86202
1840	DTX1	deltex homolog 1 (Drosophila)	15.7333	8.63153
1841	DTYMK	deoxythymidylate kinase (thymidylate kinase); similar to Deoxythymidylate kinase (thymidylate kinase)	57.0333	7.77324
1842	ECM2	extracellular matrix protein 2, female organ and adipocyte specific	32.8333	5.54106
1843	DUSP1	dual specificity phosphatase 1	70.4667	2.73008
1844	DUSP2	dual specificity phosphatase 2	13	0.52915
1845	DUSP3	dual specificity phosphatase 3	40.9333	2.47857
1846	DUSP4	dual specificity phosphatase 4	9.53333	4.41059
1847	DUSP5	dual specificity phosphatase 5	-0.833333	8.23671
1848	DUSP6	dual specificity phosphatase 6	27.4667	6.92556
1849	DUSP7	dual specificity phosphatase 7	18.2	1.41421
1850	DUSP8	dual specificity phosphatase 8	92.2	8.84534
1852	DUSP9	dual specificity phosphatase 9	71.3667	5.1984
1854	DUT	deoxyuridine triphosphatase	62.5667	4.99433
1855	DVL1	dishevelled, dsh homolog 1 (Drosophila); dishevelled, dsh homolog 1 (Drosophila)-like 1	45.4667	3.32616
1856	DVL2	dishevelled, dsh homolog 2 (Drosophila)	89.8	3.81576
1857	DVL3	dishevelled, dsh homolog 3 (Drosophila)	25	3.98873
1859	DYRK1A	dual-specificity tyrosine-(Y)-phosphorylation regulated kinase 1A	80.2333	7.25282
1861	DYT1	torsin family 1, member A (torsin A)	22.5333	1.53731
1869	E2F1	E2F transcription factor 1	22.2333	9.80833
1870	E2F2	E2F transcription factor 2	47.1	2.05183
1871	E2F3	E2F transcription factor 3	56.8667	1.40119
1874	E2F4	E2F transcription factor 4, p107/p130-binding	-26.8667	6.67857
1875	E2F5	E2F transcription factor 5, p130-binding	34.6333	1.49778
1876	E2F6	E2F transcription factor 6	31.5333	11.9776
1877	E4F1	E4F transcription factor 1	72.4	0.43589
1879	EBF	early B-cell factor 1	28.2333	2.31805
1880	EBI2	G protein-coupled receptor 183	18.6333	4.80451
1889	ECE1	endothelin converting enzyme 1	25.7	2.68701
1890	ECGF1	thymidine phosphorylase	68.2333	5.59404
1891	ECH1	enoyl Coenzyme A hydratase 1, peroxisomal	45.9	9.89949
1892	ECHS1	enoyl Coenzyme A hydratase, short chain, 1, mitochondrial	42.3	3.751
1893	ECM1	extracellular matrix protein 1	43.0667	1.66533
1894	ECT2	epithelial cell transforming sequence 2 oncogene	80.9	8.23954
1896	ED1	ectodysplasin A	47.9333	2.68576
1901	EDG1	sphingosine-1-phosphate receptor 1	35.2667	5.35195
1902	EDG2	lysophosphatidic acid receptor 1	94.4	5.28299
1903	EDG3	sphingosine-1-phosphate receptor 3	15.8333	3.17543
1906	EDN1	endothelin 1	8.7	7.49867
1907	EDN2	endothelin 2	15.7	4.71487
1908	EDN3	endothelin 3	31.7667	11.733
1909	EDNRA	endothelin receptor type A	-6.83333	4.8645
1910	EDNRB	endothelin receptor type B	-10.7	2.26053
1911	PHC1	polyhomeotic homolog 1B (Drosophila); polyhomeotic homolog 1 (Drosophila)	27.8333	2.43379
1912	PHC2	polyhomeotic homolog 2 (Drosophila)	79.2333	4.7606
1915	EEF1A1	eukaryotic translation elongation factor 1 alpha-like 7; eukaryotic translation elongation factor 1 alpha-like 3; similar to eukaryotic translation elongation factor 1 alpha 1; eukaryotic translation elongation factor 1 alpha 1	91.5	7.83071
1917	EEF1A2	eukaryotic translation elongation factor 1 alpha 2	27.4	17.112
1933	EEF1B2	eukaryotic translation elongation factor 1 beta 2; eukaryotic translation elongation factor 1 beta 2-like	94.95	13.3643
1936	EEF1D	eukaryotic translation elongation factor 1 delta (guanine nucleotide exchange protein)	8.8	3.83014
1937	EEF1G	eukaryotic translation elongation factor 1 gamma	30	1.53948
1938	EEF2	eukaryotic translation elongation factor 2	-22	3.63731
1939	LGTN	ligatin	56.7	5.18845
1942	EFNA1	ephrin-A1	98.5667	8.40377
1943	EFNA2	ephrin-A2	43.5	2.76225
1944	EFNA3	ephrin-A3	-7.13333	2.34592
1945	EFNA4	ephrin-A4	43.5	0.5
1946	EFNA5	ephrin-A5	35.1333	4.32936
1947	EFNB1	ephrin-B1	83.3667	4.60036
1948	EFNB2	ephrin-B2	-5.06667	9.03567
1949	EFNB3	ephrin-B3	77.8667	6.09945
1950	EGF	epidermal growth factor (beta-urogastrone)	-19.55	6.29325
1951	CELSR3	solute carrier family 26, member 6; cadherin, EGF LAG seven-pass G-type receptor 3 (flamingo homolog, Drosophila)	39.4333	4.90034
1952	CELSR2	cadherin, EGF LAG seven-pass G-type receptor 2 (flamingo homolog, Drosophila)	49.6333	4.20634
1953	EGFL3	multiple EGF-like-domains 6	-26.8667	7.57452
1954	EGFL4	multiple EGF-like-domains 8	46.6333	1.33167
1955	EGFL5	multiple EGF-like-domains 9	41.9	8.26378
1956	EGFR	epidermal growth factor receptor (erythroblastic leukemia viral (v-erb-b) oncogene homolog, avian)	79.2	2.7074
1958	EGR1	early growth response 1	27.0667	2.32881
1959	EGR2	early growth response 2	73.7	4.16173
1960	EGR3	early growth response 3	30.3333	1.74738
1961	EGR4	early growth response 4	57.9	4.7697
1962	EHHADH	enoyl-Coenzyme A, hydratase/3-hydroxyacyl Coenzyme A dehydrogenase	31.4	4.02616
1964	EIF1AX	eukaryotic translation initiation factor 1A, X-linked	99.3667	2.45425
1965	EIF2S1	eukaryotic translation initiation factor 2, subunit 1 alpha, 35kDa	30.5667	4.49704
1967	EIF2B1	eukaryotic translation initiation factor 2B, subunit 1 alpha, 26kDa	46.3333	5.00133
1968	EIF2S3	eukaryotic translation initiation factor 2, subunit 3 gamma, 52kDa	18.3667	8.20325
1969	EPHA2	EPH receptor A2	27.8	4.32088
1973	EIF4A1	similar to eukaryotic translation initiation factor 4A; small nucleolar RNA, H/ACA box 67; eukaryotic translation initiation factor 4A, isoform 1	26.9	6.84398
1974	EIF4A2	similar to eukaryotic translation initiation factor 4A2; eukaryotic translation initiation factor 4A, isoform 2	7.5	4.95076
1975	EIF4B	similar to eukaryotic translation initiation factor 4H; eukaryotic translation initiation factor 4B	83.9667	4.35469
1977	EIF4E	eukaryotic translation initiation factor 4E; similar to hCG1777996; similar to eukaryotic translation initiation factor 4E	-2.85	0.212132
1978	EIF4EBP1	eukaryotic translation initiation factor 4E binding protein 1	33.5333	5.22909
1979	EIF4EBP2	eukaryotic translation initiation factor 4E binding protein 2	0.733333	8.06866
1981	EIF4G1	eukaryotic translation initiation factor 4 gamma, 1	47.1667	1.26623
1982	EIF4G2	eukaryotic translation initiation factor 4 gamma, 2	85.3333	9.34684
1983	EIF5	eukaryotic translation initiation factor 5	25.4333	2.72274
1984	EIF5A	eukaryotic translation initiation factor 5A; eukaryotic translation initiation factor 5A-like 1	57.4	2.55343
1990	ELA1	chymotrypsin-like elastase family, member 1	35	6.1441
1991	ELA2	elastase, neutrophil expressed	60.1667	2.40901
1992	SERPINB1	serpin peptidase inhibitor, clade B (ovalbumin), member 1	0.65	7.2832
1993	ELAVL2	ELAV (embryonic lethal, abnormal vision, Drosophila)-like 2 (Hu antigen B)	-2.2	3.5
1994	ELAVL1	ELAV (embryonic lethal, abnormal vision, Drosophila)-like 1 (Hu antigen R)	23.25	1.3435
1995	ELAVL3	ELAV (embryonic lethal, abnormal vision, Drosophila)-like 3 (Hu antigen C)	-0.233333	5.8046
1996	ELAVL4	ELAV (embryonic lethal, abnormal vision, Drosophila)-like 4 (Hu antigen D)	57.4667	6.20027
1997	ELF1	E74-like factor 1 (ets domain transcription factor)	15.8667	5.13939
1998	ELF2	E74-like factor 2 (ets domain transcription factor)	13.1667	5.15978
1999	ELF3	E74-like factor 3 (ets domain transcription factor, epithelial-specific )	38.0667	4.68757
2000	ELF4	E74-like factor 4 (ets domain transcription factor)	58.7	0.565685
2001	ELF5	E74-like factor 5 (ets domain transcription factor)	40.6	1.12694
2002	ELK1	ELK1, member of ETS oncogene family	102.1	5.09117
2004	ELK3	ELK3, ETS-domain protein (SRF accessory protein 2)	62.1	7.2111
2005	ELK4	ELK4, ETS-domain protein (SRF accessory protein 1)	-21.9	8.48528
2006	ELN	elastin	-5.63333	6.71143
2009	EML1	echinoderm microtubule associated protein like 1	21.0667	5.45924
2010	EMD	emerin	79.9333	8.28633
2011	MARK2	MAP/microtubule affinity-regulating kinase 2	41	8.77439
2012	EMP1	epithelial membrane protein 1	9.75	8.98026
2013	EMP2	epithelial membrane protein 2	32.4	9.19348
2014	EMP3	epithelial membrane protein 3	32.9667	4.90951
2015	EMR1	egf-like module containing, mucin-like, hormone receptor-like 1	41.7667	6.66808
2016	EMX1	empty spiracles homeobox 1	59.9333	2.75741
2017	CTTN	cortactin	21.6667	6.29788
2018	EMX2	empty spiracles homeobox 2	64.1	7.5743
2019	EN1	engrailed homeobox 1	79.15	3.04056
2020	EN2	engrailed homeobox 2	1.66667	1.88768
2021	ENDOG	endonuclease G	10.6	0.52915
2022	ENG	endoglin	43.3667	4.89524
2023	ENO1	enolase 1, (alpha)	79.1	1.80831
2026	ENO2	enolase 2 (gamma, neuronal)	8.73333	7.26108
2027	ENO3	enolase 3 (beta, muscle)	-35.1333	9.65729
2028	ENPEP	glutamyl aminopeptidase (aminopeptidase A)	-18.7333	3.95011
2029	ENSA	endosulfine alpha	-35.7333	4.24774
2030	SLC29A1	solute carrier family 29 (nucleoside transporters), member 1	11.4	3.9598
2033	EP300	E1A binding protein p300	-22	3.81838
2034	EPAS1	endothelial PAS domain protein 1	0.3	7.9643
2035	EPB41	erythrocyte membrane protein band 4.1 (elliptocytosis 1, RH-linked)	9.96667	7.28034
2036	EPB41L1	erythrocyte membrane protein band 4.1-like 1	-44.5	10.7852
2037	EPB41L2	erythrocyte membrane protein band 4.1-like 2	4.35	8.41457
2038	EPB42	erythrocyte membrane protein band 4.2	52.9	3.1225
2039	EPB49	erythrocyte membrane protein band 4.9 (dematin)	14	5.89237
2040	STOM	stomatin	63.3667	10.5168
2041	EPHA1	EPH receptor A1	19.9333	7.10587
2042	EPHA3	EPH receptor A3	57.0333	3.9145
2043	EPHA4	EPH receptor A4	16.1	2.78747
2044	EPHA5	EPH receptor A5	23.4	10.933
2045	EPHA7	EPH receptor A7	2.73333	9.67953
2046	EPHA8	EPH receptor A8	83.3333	3.25013
2047	EPHB1	EPH receptor B1	-10.8667	4.93187
2048	EPHB2	EPH receptor B2	36.4	5.4
2049	EPHB3	EPH receptor B3	66.1	6.82349
2050	EPHB4	EPH receptor B4	-2.36667	1.15036
2051	EPHB6	EPH receptor B6	74.6	1
2052	EPHX1	epoxide hydrolase 1, microsomal (xenobiotic)	-46.9333	5.98693
2053	EPHX2	epoxide hydrolase 2, cytoplasmic	-3.23333	3.78197
2054	EPIM	syntaxin 2	-4.93333	5.61456
2055	CLN8	ceroid-lipofuscinosis, neuronal 8 (epilepsy, progressive with mental retardation)	-25.4333	3.84231
2056	EPO	erythropoietin	105.633	2.65393
2057	EPOR	erythropoietin receptor	38.8	11.2823
2058	EPRS	glutamyl-prolyl-tRNA synthetase	20.7	1.13137
2059	EPS8	epidermal growth factor receptor pathway substrate 8	51.3333	5.20032
2060	EPS15	epidermal growth factor receptor pathway substrate 15	-5.86667	9.36073
2063	NR2F6	nuclear receptor subfamily 2, group F, member 6	51.6	1.58745
2064	ERBB2	v-erb-b2 erythroblastic leukemia viral oncogene homolog 2, neuro/glioblastoma derived oncogene homolog (avian)	79.8333	5.8046
2065	ERBB3	v-erb-b2 erythroblastic leukemia viral oncogene homolog 3 (avian)	79.3	2.26495
2066	ERBB4	v-erb-a erythroblastic leukemia viral oncogene homolog 4 (avian)	63.2	3.78021
2067	ERCC1	excision repair cross-complementing rodent repair deficiency, complementation group 1 (includes overlapping antisense sequence)	88.2333	7.33848
2068	ERCC2	excision repair cross-complementing rodent repair deficiency, complementation group 2	44.3	3.9
2069	EREG	epiregulin	54.9333	8.69617
2070	EYA4	eyes absent homolog 4 (Drosophila)	89.5667	8.19898
2071	ERCC3	excision repair cross-complementing rodent repair deficiency, complementation group 3 (xeroderma pigmentosum group B complementing)	33.4	11.17
2072	ERCC4	excision repair cross-complementing rodent repair deficiency, complementation group 4	49.9333	4.9521
2073	ERCC5	excision repair cross-complementing rodent repair deficiency, complementation group 5	26.8333	1.861
2074	ERCC6	excision repair cross-complementing rodent repair deficiency, complementation group 6	79.5333	4.31084
2077	ERF	Ets2 repressor factor	62.9667	2.91433
2078	ERG	v-ets erythroblastosis virus E26 oncogene homolog (avian)	3.86667	3.80307
2079	ERH	enhancer of rudimentary homolog (Drosophila)	84.2333	4.67582
2081	ERN1	endoplasmic reticulum to nucleus signaling 1	74.2	0.141421
2086	ERV3	endogenous retroviral sequence 3 (includes zinc finger protein H-plk/HPF9)	56.1	4.74447
2091	FBL	fibrillarin	0.666667	4.29224
2098	ESD	esterase D/formylglutathione hydrolase	12.6	6.2482
2099	ESR1	estrogen receptor 1	83.9	10.2357
2100	ESR2	estrogen receptor 2 (ER beta)	41.3	6.15792
2101	ESRRA	estrogen-related receptor alpha	40.9	9.73242
2103	ESRRB	estrogen-related receptor beta	-18.3333	2.05994
2104	ESRRG	estrogen-related receptor gamma	35.6	4.62277
2107	ETF1	eukaryotic translation termination factor 1	57.2667	5.51755
2108	ETFA	electron-transfer-flavoprotein, alpha polypeptide	58.0667	2.37136
2109	ETFB	electron-transfer-flavoprotein, beta polypeptide	70.5333	2.00333
2110	ETFDH	electron-transferring-flavoprotein dehydrogenase	17.85	2.19203
2113	ETS1	v-ets erythroblastosis virus E26 oncogene homolog 1 (avian)	54.8333	7.81174
2114	ETS2	v-ets erythroblastosis virus E26 oncogene homolog 2 (avian)	13.6333	4.96622
2115	ETV1	ets variant 1	43.25	2.6163
2116	ETV2	ets variant 2	81.0667	4.28525
2117	ETV3	ets variant 3	52.1333	1.90088
2118	ETV4	ets variant 4	30.5333	1.95533
2119	ETV5	ets variant 5	75.6667	0.70946
2120	ETV6	ets variant 6	38.75	0.0707107
2121	EVC	Ellis van Creveld syndrome	66.8	7.5505
2122	EVI1	ecotropic viral integration site 1	3.6	7.49533
2123	EVI2A	ecotropic viral integration site 2A	18.3667	2.23681
2124	EVI2B	ecotropic viral integration site 2B	65.85	5.02046
2125	EVPL	envoplakin	12.0667	10.8887
2128	EVX1	even-skipped homeobox 1	46.2	3.34515
2130	EWSR1	similar to Ewing sarcoma breakpoint region 1; Ewing sarcoma breakpoint region 1	21.65	12.2329
2131	EXT1	exostoses (multiple) 1	21.6	1.66433
2132	EXT2	exostoses (multiple) 2	12.9	4.05832
2134	EXTL1	exostoses (multiple)-like 1	54.7	6.80368
2135	EXTL2	exostoses (multiple)-like 2	2.83333	11.4631
2137	EXTL3	exostoses (multiple)-like 3	79.4333	4.0501
2138	EYA1	eyes absent homolog 1 (Drosophila)	35.2333	4.17413
2139	EYA2	eyes absent homolog 2 (Drosophila)	72.0333	4.81802
2140	EYA3	eyes absent homolog 3 (Drosophila)	65.4667	5.19262
2145	EZH1	enhancer of zeste homolog 1 (Drosophila)	55.2333	1.61658
2146	EZH2	enhancer of zeste homolog 2 (Drosophila)	46.5	4.25676
2147	F2	coagulation factor II (thrombin)	4.13333	10.3123
2149	F2R	coagulation factor II (thrombin) receptor	29.5333	7.71125
2150	F2RL1	coagulation factor II (thrombin) receptor-like 1	10.2	5.18556
2151	F2RL2	coagulation factor II (thrombin) receptor-like 2	26.35	5.3033
2152	F3	coagulation factor III (thromboplastin, tissue factor)	2.46667	4.66083
2153	F5	coagulation factor V (proaccelerin, labile factor)	41.1	10.2806
2155	F7	coagulation factor VII (serum prothrombin conversion accelerator)	50.0667	3.75544
2157	F8	coagulation factor VIII, procoagulant component	58.05	7.84889
2158	F9	coagulation factor IX	25.6333	8.71569
2159	F10	coagulation factor X	51.1	3.83014
2160	F11	coagulation factor XI	15.1	5.96322
2161	F12	coagulation factor XII (Hageman factor)	49	11.1014
2162	F13A1	coagulation factor XIII, A1 polypeptide	26.1333	2.85715
2165	F13B	coagulation factor XIII, B polypeptide	32.1333	10.7156
2166	FAAH	fatty acid amide hydrolase	10.8	0.424264
2167	FABP4	fatty acid binding protein 4, adipocyte	78	2.66646
2168	FABP1	fatty acid binding protein 1, liver	42.9	4.96689
2169	FABP2	fatty acid binding protein 2, intestinal	40.3	4.73181
2170	FABP3	fatty acid binding protein 3, muscle and heart (mammary-derived growth inhibitor)	27.7	1.58745
2171	FABP5	fatty acid binding protein 5-like 2; fatty acid binding protein 5 (psoriasis-associated); fatty acid binding protein 5-like 8; fatty acid binding protein 5-like 7; fatty acid binding protein 5-like 9	-17.6	7.77817
2172	FABP6	fatty acid binding protein 6, ileal	50.9	3.84318
2173	FABP7	fatty acid binding protein 7, brain	60.65	3.3234
2175	FANCA	Fanconi anemia, complementation group A	23.2	9.1
2176	FANCC	Fanconi anemia, complementation group C	30.65	2.33345
2177	FANCD2	Fanconi anemia, complementation group D2	9.6	4.38406
2178	FANCE	Fanconi anemia, complementation group E	97.9	10.1489
2180	ACSL1	acyl-CoA synthetase long-chain family member 1	25	2.64575
2181	ACSL3	acyl-CoA synthetase long-chain family member 3	57.1	4.7697
2182	ACSL4	acyl-CoA synthetase long-chain family member 4	18.1667	2.0502
2184	FAH	fumarylacetoacetate hydrolase (fumarylacetoacetase)	44.9667	9.76337
2185	PTK2B	PTK2B protein tyrosine kinase 2 beta	14.2	3.81182
2186	FALZ	bromodomain PHD finger transcription factor	90	0.953939
2187	FANCB	Fanconi anemia, complementation group B	15.9333	10.9418
2188	FANCF	Fanconi anemia, complementation group F	78.5333	4.02161
2189	FANCG	Fanconi anemia, complementation group G	60.2667	3.79781
2191	FAP	fibroblast activation protein, alpha	-41.3333	5.46016
2192	FBLN1	fibulin 1	5.23333	4.16213
2193	FARSLA	phenylalanyl-tRNA synthetase, alpha subunit	27.3	5.70877
2194	FASN	fatty acid synthase	6.76667	5.49939
2195	FAT	FAT tumor suppressor homolog 1 (Drosophila)	56.1667	11.046
2196	FAT2	FAT tumor suppressor homolog 2 (Drosophila)	31.6667	3.646
2197	FAU	Finkel-Biskis-Reilly murine sarcoma virus (FBR-MuSV) ubiquitously expressed	121.5	6.77717
2199	FBLN2	fibulin 2	-6.83333	6.11746
2200	FBN1	fibrillin 1	27.1333	3.60185
2201	FBN2	fibrillin 2	-21.4	7.71298
2202	EFEMP1	EGF-containing fibulin-like extracellular matrix protein 1	49.15	3.46482
2203	FBP1	fructose-1,6-bisphosphatase 1	4	3.8223
2205	FCER1A	Fc fragment of IgE, high affinity I, receptor for; alpha polypeptide	10.3	7.59408
2206	MS4A2	membrane-spanning 4-domains, subfamily A, member 2 (Fc fragment of IgE, high affinity I, receptor for; beta polypeptide)	0.8	11.4752
2207	FCER1G	Fc fragment of IgE, high affinity I, receptor for; gamma polypeptide	18.1667	3.7072
2208	FCER2	Fc fragment of IgE, low affinity II, receptor for (CD23)	12.1	9.19239
2209	FCGR1A	Fc fragment of IgG, high affinity Ic, receptor (CD64); Fc fragment of IgG, high affinity Ia, receptor (CD64)	46.2667	8.82289
2210	FCGR1B	Fc fragment of IgG, high affinity Ib, receptor (CD64)	79	11.4551
2212	FCGR2A	Fc fragment of IgG, low affinity IIa, receptor (CD32)	39.7333	4.07962
2213	FCGR2B	Fc fragment of IgG, low affinity IIb, receptor (CD32); Fc fragment of IgG, low affinity IIc, receptor for (CD32)	77.8667	5.68976
2214	FCGR3A	Fc fragment of IgG, low affinity IIIa, receptor (CD16a)	53.7	1.55563
2215	FCGR3B	Fc fragment of IgG, low affinity IIIb, receptor (CD16b)	30.8	4.4441
2217	FCGRT	Fc fragment of IgG, receptor, transporter, alpha	95	6.35531
2218	FCMD	fukutin	52.3333	5.97439
2219	FCN1	ficolin (collagen/fibrinogen domain containing) 1	46.8667	1.94251
2220	FCN2	ficolin (collagen/fibrinogen domain containing lectin) 2 (hucolin)	56.2333	1.47422
2222	FDFT1	farnesyl-diphosphate farnesyltransferase 1	78.1	4.59021
2224	FDPS	farnesyl diphosphate synthase (farnesyl pyrophosphate synthetase, dimethylallyltranstransferase, geranyltranstransferase)	55.6333	7.26108
2230	FDX1	ferredoxin 1	29.9667	3.88887
2232	FDXR	ferredoxin reductase	37.1	9.71545
2235	FECH	ferrochelatase (protoporphyria)	40.1667	2.66333
2237	FEN1	flap structure-specific endonuclease 1	77.0333	3.07463
2239	GPC4	glypican 4	36.5333	10.6547
2241	FER	fer (fps/fes related) tyrosine kinase	44.7333	5.82866
2242	FES	feline sarcoma oncogene	70.9667	1.97315
2243	FGA	fibrinogen alpha chain	41.9667	9.68108
2244	FGB	fibrinogen beta chain	52.2333	1.42945
2245	FGD1	FYVE, RhoGEF and PH domain containing 1	22.5667	6.85736
2246	FGF1	fibroblast growth factor 1 (acidic)	11.45	4.45477
2247	FGF2	fibroblast growth factor 2 (basic)	29.8	4.10366
2248	FGF3	fibroblast growth factor 3 (murine mammary tumor virus integration site (v-int-2) oncogene homolog)	31.4667	6.65607
2249	FGF4	fibroblast growth factor 4	44.1	2.8
2250	FGF5	fibroblast growth factor 5	35.8	6.17333
2251	FGF6	fibroblast growth factor 6	41.4667	6.39557
2252	FGF7	hypothetical LOC100132771; fibroblast growth factor 7 (keratinocyte growth factor); fibroblast growth factor 7 pseudogene 2	76.7667	4.30852
2253	FGF8	fibroblast growth factor 8 (androgen-induced)	35.7667	5.27668
2254	FGF9	fibroblast growth factor 9 (glia-activating factor)	25.5333	3.96274
2255	FGF10	fibroblast growth factor 10	79.85	4.17193
2256	FGF11	fibroblast growth factor 11	9.03333	6.88573
2257	FGF12	fibroblast growth factor 12	48.8	5.6
2258	FGF13	fibroblast growth factor 13	46.9	7.98999
2259	FGF14	fibroblast growth factor 14	69.3	6.55057
2260	FGFR1	fibroblast growth factor receptor 1	9.6	1.01489
2261	FGFR3	fibroblast growth factor receptor 3	81.3	0.87178
2262	GPC5	glypican 5	45.3667	7.85005
2263	FGFR2	fibroblast growth factor receptor 2	-3.73333	2.00333
2264	FGFR4	fibroblast growth factor receptor 4	43.2333	1.10151
2266	FGG	fibrinogen gamma chain	41.9	4.24264
2267	FGL1	fibrinogen-like 1	74.1667	0.57735
2268	FGR	Gardner-Rasheed feline sarcoma viral (v-fgr) oncogene homolog	60.7333	3.00056
2271	FH	fumarate hydratase	26.4	2.3516
2272	FHIT	fragile histidine triad gene	72.2333	2.93655
2273	FHL1	four and a half LIM domains 1	47.1333	6.2963
2274	FHL2	four and a half LIM domains 2	53.2	5.37029
2275	FHL3	four and a half LIM domains 3	15.05	2.89914
2277	FIGF	c-fos induced growth factor (vascular endothelial growth factor D)	37.1333	5.47753
2280	FKBP1A	FK506 binding protein 1A, 12kDa	39.0333	10.7584
2281	FKBP1B	FK506 binding protein 1B, 12.6 kDa	25.8667	1.49778
2286	FKBP2	FK506 binding protein 2, 13kDa	39.0667	4.55009
2287	FKBP3	FK506 binding protein 3, 25kDa	27.3333	7.25971
2288	FKBP4	FK506 binding protein 4, 59kDa	60.9333	2.45017
2289	FKBP5	FK506 binding protein 5	3.26667	9.82056
2290	FOXG1B	forkhead box G1	11.7333	2.69506
2294	FOXF1	forkhead box F1	63.45	2.33345
2295	FOXF2	forkhead box F2	15.4667	11.9001
2296	FOXC1	forkhead box C1	38.0667	5.83809
2297	FOXD1	forkhead box D1	96.4	3.99625
2298	FOXD4	forkhead box D4	37.0667	4.35239
2299	FOXI1	forkhead box I1	86.0667	2.92973
2300	FOXL1	forkhead box L1	87.4667	1.65025
2301	FOXE3	forkhead box E3	61.8	3.11929
2302	FOXJ1	forkhead box J1	16.85	6.85894
2304	FOXE1	forkhead box E1 (thyroid transcription factor 2)	82.8	2.36432
2305	FOXM1	forkhead box M1	41.1667	1.5308
2306	FOXD2	forkhead box D2	15.6	1.41421
2307	FKHL18	forkhead box S1	19.9667	5.67127
2308	FOXO1A	forkhead box O1	-1.6	8.06102
2309	FOXO3A	forkhead box O3; forkhead box O3B pseudogene	35.0667	6.6463
2312	FLG	filaggrin	84.2	2.95466
2313	FLI1	Friend leukemia virus integration 1	19.8667	5.75702
2314	FLII	flightless I homolog (Drosophila)	30.9333	4.2548
2315	MLANA	melan-A	37.2	8.61336
2316	FLNA	filamin A, alpha (actin binding protein 280)	99.3333	5.77437
2317	FLNB	filamin B, beta (actin binding protein 278)	50.2	4.74447
2318	FLNC	filamin C, gamma (actin binding protein 280)	44.5667	4.04269
2319	FLOT2	flotillin 2	10.7333	1.85831
2321	FLT1	fms-related tyrosine kinase 1 (vascular endothelial growth factor/vascular permeability factor receptor)	24.3333	4.11987
2322	FLT3	fms-related tyrosine kinase 3	25.2	3.995
2323	FLT3LG	fms-related tyrosine kinase 3 ligand	-45.4667	6.44696
2324	FLT4	fms-related tyrosine kinase 4	43.8667	2.05994
2326	FMO1	flavin containing monooxygenase 1	-21.6333	6.04676
2327	FMO2	flavin containing monooxygenase 2 (non-functional)	50.7	7.76595
2328	FMO3	flavin containing monooxygenase 3	49.2	12.1012
2329	FMO4	flavin containing monooxygenase 4	-36.5667	6.35007
2330	FMO5	flavin containing monooxygenase 5	51.9333	7.22934
2331	FMOD	fibromodulin	120	6.60908
2332	FMR1	fragile X mental retardation 1	109.367	4.02782
2334	FMR2	AF4/FMR2 family, member 2	19.3333	4.25245
2335	FN1	fibronectin 1	59.3	3.71618
2339	FNTA	farnesyltransferase, CAAX box, alpha	61.4333	4.06735
2342	FNTB	farnesyltransferase, CAAX box, beta	37.8	7.9196
2346	FOLH1	folate hydrolase (prostate-specific membrane antigen) 1	47.1	11.8
2348	FOLR1	folate receptor 1 (adult)	63.8	4.46766
2350	FOLR2	folate receptor 2 (fetal)	52.3667	2.37136
2352	FOLR3	folate receptor 3 (gamma)	66.9667	4.40946
2353	FOS	v-fos FBJ murine osteosarcoma viral oncogene homolog	29.1	4.1509
2354	FOSB	FBJ murine osteosarcoma viral oncogene homolog B	61.7333	5.13258
2355	FOSL2	FOS-like antigen 2	44.6667	12.2231
2356	FPGS	folylpolyglutamate synthase	13.0333	6.45936
2357	FPR1	formyl peptide receptor 1	16.1667	5.17333
2358	FPRL1	formyl peptide receptor 2	66.5333	2.5697
2359	FPRL2	formyl peptide receptor 3	0	5.09117
2395	FRDA	frataxin	63.7	3.55106
2444	FRK	fyn-related kinase	37.1333	2.93655
2475	FRAP1	mechanistic target of rapamycin (serine/threonine kinase)	33.4	1.93132
2483	FRG1	FSHD region gene 1	68.2333	5.52298
2487	FRZB	frizzled-related protein	26.1333	3.85011
2488	FSHB	follicle stimulating hormone, beta polypeptide	26.2	11.1301
2491	FSHPRH1	centromere protein I	51.45	1.06066
2492	FSHR	follicle stimulating hormone receptor	19.3333	4.36616
2494	NR5A2	nuclear receptor subfamily 5, group A, member 2	-37.7333	3.77536
2495	FTH1	ferritin, heavy polypeptide 1; ferritin, heavy polypeptide-like 16; similar to ferritin, heavy polypeptide 1; ferritin, heavy polypeptide-like 3 pseudogene	-3.8	7.49533
2512	FTL	similar to ferritin, light polypeptide; ferritin, light polypeptide	78.8	8.85042
2515	ADAM2	ADAM metallopeptidase domain 2	72.6	3.55387
2516	NR5A1	nuclear receptor subfamily 5, group A, member 1	6.6	5.21153
2517	FUCA1	fucosidase, alpha-L- 1, tissue	7.26667	3.80044
2519	FUCA2	fucosidase, alpha-L- 2, plasma	70.9667	1.91398
2520	GAS	gastrin	30.1667	3.51331
2521	FUS	fusion (involved in t(12;16) in malignant liposarcoma)	19.9333	3.74344
2523	FUT1	fucosyltransferase 1 (galactoside 2-alpha-L-fucosyltransferase, H blood group)	44.5667	3.12143
2524	FUT2	fucosyltransferase 2 (secretor status included)	26.9333	11.1921
2525	FUT3	fucosyltransferase 3 (galactoside 3(4)-L-fucosyltransferase, Lewis blood group)	74.0667	5.58062
2526	FUT4	fucosyltransferase 4 (alpha (1,3) fucosyltransferase, myeloid-specific)	75.4667	3.58097
2527	FUT5	fucosyltransferase 5 (alpha (1,3) fucosyltransferase)	27.2667	0.971253
2528	FUT6	fucosyltransferase 6 (alpha (1,3) fucosyltransferase)	80.7	7.97308
2529	FUT7	fucosyltransferase 7 (alpha (1,3) fucosyltransferase)	5.2	7.4054
2530	FUT8	fucosyltransferase 8 (alpha (1,6) fucosyltransferase)	7.6	8.98666
2531	FVT1	3-ketodihydrosphingosine reductase	83.65	7.2832
2532	FY	Duffy blood group, chemokine receptor	9.16667	4.9034
2533	FYB	FYN binding protein (FYB-120/130)	15.5	4.94975
2534	FYN	FYN oncogene related to SRC, FGR, YES	54.8333	8.2282
2535	FZD2	frizzled homolog 2 (Drosophila)	10.2	0.655744
2537	G1P3	interferon, alpha-inducible protein 6	73.5333	4.86861
2538	G6PC	glucose-6-phosphatase, catalytic subunit	62.8	1.55885
2539	G6PD	glucose-6-phosphate dehydrogenase	-3.9	3.46987
2542	SLC37A4	solute carrier family 37 (glucose-6-phosphate transporter), member 4	7.8	0.52915
2547	G22P1	X-ray repair complementing defective repair in Chinese hamster cells 6; similar to ATP-dependent DNA helicase II, 70 kDa subunit	22.6	4.52106
2548	GAA	glucosidase, alpha; acid	56.2333	3.00222
2549	GAB1	GRB2-associated binding protein 1	84.8667	4.57967
2550	GABBR1	gamma-aminobutyric acid (GABA) B receptor, 1	32.8667	8.45833
2551	GABPA	GA binding protein transcription factor, alpha subunit 60kDa	27.85	7.00036
2553	GABPB2	GA binding protein transcription factor, beta subunit 1	16.7333	6.8661
2554	GABRA1	gamma-aminobutyric acid (GABA) A receptor, alpha 1	33.6	8.20244
2555	GABRA2	gamma-aminobutyric acid (GABA) A receptor, alpha 2	53.2333	3.98288
2556	GABRA3	gamma-aminobutyric acid (GABA) A receptor, alpha 3	41.0333	11.5379
2557	GABRA4	gamma-aminobutyric acid (GABA) A receptor, alpha 4	39.65	10.8187
2558	GABRA5	gamma-aminobutyric acid (GABA) A receptor, alpha 5	28.0333	3.32315
2559	GABRA6	gamma-aminobutyric acid (GABA) A receptor, alpha 6	63.4333	11.15
2560	GABRB1	gamma-aminobutyric acid (GABA) A receptor, beta 1	14.9667	7.34461
2561	GABRB2	gamma-aminobutyric acid (GABA) A receptor, beta 2	-11.3	2.77308
2562	GABRB3	gamma-aminobutyric acid (GABA) A receptor, beta 3	79.25	1.62635
2563	GABRD	gamma-aminobutyric acid (GABA) A receptor, delta	-4.05	9.12168
2564	GABRE	gamma-aminobutyric acid (GABA) A receptor, epsilon	27.4667	5.65892
2565	GABRG1	gamma-aminobutyric acid (GABA) A receptor, gamma 1	53.9333	9.6111
2566	GABRG2	gamma-aminobutyric acid (GABA) A receptor, gamma 2	57.4333	8.59903
2567	GABRG3	gamma-aminobutyric acid (GABA) A receptor, gamma 3	65.1667	7.01878
2568	GABRP	gamma-aminobutyric acid (GABA) A receptor, pi	81.1333	7.4144
2569	GABRR1	gamma-aminobutyric acid (GABA) receptor, rho 1	111.333	4.50814
2570	GABRR2	gamma-aminobutyric acid (GABA) receptor, rho 2	74.85	2.75772
2571	GAD1	glutamate decarboxylase 1 (brain, 67kDa)	30.9333	2.64071
2572	GAD2	glutamate decarboxylase 2 (pancreatic islets and brain, 65kDa)	4.8	3.66606
2574	GAGE2	G antigen 2A; G antigen 2B; G antigen 12I; G antigen 12F; G antigen 2E; G antigen 12G; G antigen 12D; G antigen 1; G antigen 2C; G antigen 12E; G antigen 2D; G antigen 12B; G antigen 3; G antigen 4; G antigen 12C; G antigen 5; G antigen 6; G antigen 7; G antigen 8	12.7	8.16823
2576	GAGE4	G antigen 2A; G antigen 2B; G antigen 12I; G antigen 12F; G antigen 2E; G antigen 12G; G antigen 12D; G antigen 1; G antigen 2C; G antigen 12E; G antigen 2D; G antigen 12B; G antigen 3; G antigen 4; G antigen 12C; G antigen 5; G antigen 6; G antigen 7; G antigen 8	5.7	8.4788
2577	GAGE5	G antigen 2A; G antigen 2B; G antigen 12I; G antigen 12F; G antigen 2E; G antigen 12G; G antigen 12D; G antigen 1; G antigen 2C; G antigen 12E; G antigen 2D; G antigen 12B; G antigen 3; G antigen 4; G antigen 12C; G antigen 5; G antigen 6; G antigen 7; G antigen 8	18.7667	3.17228
2578	GAGE6	G antigen 2A; G antigen 2B; G antigen 12I; G antigen 12F; G antigen 2E; G antigen 12G; G antigen 12D; G antigen 1; G antigen 2C; G antigen 12E; G antigen 2D; G antigen 12B; G antigen 3; G antigen 4; G antigen 12C; G antigen 5; G antigen 6; G antigen 7; G antigen 8	16.8	4.48442
2579	GAGE7	G antigen 2A; G antigen 2B; G antigen 12I; G antigen 12F; G antigen 2E; G antigen 12G; G antigen 12D; G antigen 1; G antigen 2C; G antigen 12E; G antigen 2D; G antigen 12B; G antigen 3; G antigen 4; G antigen 12C; G antigen 5; G antigen 6; G antigen 7; G antigen 8	44.3667	1.6773
2580	GAK	cyclin G associated kinase	11.6	5.76888
2581	GALC	galactosylceramidase	38.5333	3.07463
2582	GALE	UDP-galactose-4-epimerase	29.6667	9.43416
2583	GALGT	beta-1,4-N-acetyl-galactosaminyl transferase 1	30.7333	7.61599
2584	GALK1	galactokinase 1	7.56667	6.30661
2585	GALK2	galactokinase 2	-30.5333	7.07272
2587	GALR1	galanin receptor 1	67.0333	7.74102
2588	GALNS	galactosamine (N-acetyl)-6-sulfate sulfatase	39.0667	1.5695
2589	GALNT1	UDP-N-acetyl-alpha-D-galactosamine:polypeptide N-acetylgalactosaminyltransferase 13 (GalNAc-T13); UDP-N-acetyl-alpha-D-galactosamine:polypeptide N-acetylgalactosaminyltransferase 1 (GalNAc-T1)	11.9	5.19711
2590	GALNT2	UDP-N-acetyl-alpha-D-galactosamine:polypeptide N-acetylgalactosaminyltransferase 2 (GalNAc-T2)	42.8667	6.30026
2591	GALNT3	UDP-N-acetyl-alpha-D-galactosamine:polypeptide N-acetylgalactosaminyltransferase 3 (GalNAc-T3)	24.7667	9.8764
2592	GALT	galactose-1-phosphate uridylyltransferase	4.36667	4.00791
2593	GAMT	guanidinoacetate N-methyltransferase	90.3	0.34641
2595	GANC	glucosidase, alpha; neutral C	21	8.30181
2596	GAP43	growth associated protein 43	53.6	4.6
2597	GAPDH	glyceraldehyde-3-phosphate dehydrogenase-like 6; hypothetical protein LOC100133042; glyceraldehyde-3-phosphate dehydrogenase	26.0667	7.8143
2615	GARP	leucine rich repeat containing 32	18.4	4.02865
2617	GARS	glycyl-tRNA synthetase	26.3667	10.6978
2618	GART	phosphoribosylglycinamide formyltransferase, phosphoribosylglycinamide synthetase, phosphoribosylaminoimidazole synthetase	24.6667	5.87055
2619	GAS1	growth arrest-specific 1	4.3	1.22882
2620	GAS2	growth arrest-specific 2	9.9	6.36396
2621	GAS6	similar to growth arrest-specific 6; growth arrest-specific 6	33.7333	5.56088
2622	GAS8	growth arrest-specific 8	36.0667	6.55006
2623	GATA1	GATA binding protein 1 (globin transcription factor 1)	77.2	1.34536
2624	GATA2	GATA binding protein 2	97.3333	4.54569
2625	GATA3	GATA binding protein 3	15.6667	3.20364
2626	GATA4	GATA binding protein 4	87.3667	2.65016
2627	GATA6	GATA binding protein 6	4.9	6.12862
2628	GATM	glycine amidinotransferase (L-arginine:glycine amidinotransferase)	26.5667	5.33135
2629	GBA	glucosidase, beta; acid (includes glucosylceramidase)	87.1333	1.72143
2631	GBAS	glioblastoma amplified sequence	58.9667	3.55012
2632	GBE1	glucan (1,4-alpha-), branching enzyme 1	28.8667	10.3655
2633	GBP1	guanylate binding protein 1, interferon-inducible, 67kDa	73.1667	5.25484
2634	GBP2	guanylate binding protein 2, interferon-inducible	71.3333	3.10215
2635	GBP3	guanylate binding protein 3	69.3	7.63675
2637	GBX2	gastrulation brain homeobox 2	56.7	7.10422
2638	GC	group-specific component (vitamin D binding protein)	35.5667	3.40196
2639	GCDH	glutaryl-Coenzyme A dehydrogenase	7.1	7.57166
2641	GCG	glucagon	45	1.2
2642	GCGR	glucagon receptor	22.3333	5.95007
2643	GCH1	GTP cyclohydrolase 1	44.55	15.2028
2644	GCHFR	GTP cyclohydrolase I feedback regulator	56.1333	2.17332
2645	GCK	glucokinase (hexokinase 4)	50.5333	2.80416
2646	GCKR	glucokinase (hexokinase 4) regulator	44.2667	2.86764
2647	BLOC1S1	biogenesis of lysosomal organelles complex-1, subunit 1	57.0333	3.76342
2648	GCN5L2	K(lysine) acetyltransferase 2A	20.9	2.62869
2649	NR6A1	nuclear receptor subfamily 6, group A, member 1	43.8667	6.98737
2650	GCNT1	glucosaminyl (N-acetyl) transferase 1, core 2 (beta-1,6-N-acetylglucosaminyltransferase)	61.1333	8.25974
2651	GCNT2	glucosaminyl (N-acetyl) transferase 2, I-branching enzyme (I blood group)	23.1	11.1723
2653	GCSH	similar to Glycine cleavage system H protein, mitochondrial precursor; glycine cleavage system protein H (aminomethyl carrier); similar to Glycine cleavage system H protein, mitochondrial	48.2667	0.650641
2658	GDF2	growth differentiation factor 2	9.46667	3.06649
2660	GDF8	myostatin	52.4667	1.19304
2661	GDF9	growth differentiation factor 9	42.4667	2.89194
2662	GDF10	growth differentiation factor 10	69.2333	5.80201
2664	GDI1	GDP dissociation inhibitor 1	29.0333	6.12318
2665	GDI2	GDP dissociation inhibitor 2	34.4667	6.0136
2668	GDNF	glial cell derived neurotrophic factor	-9.23333	11.38
2669	GEM	GTP binding protein overexpressed in skeletal muscle	-7.8	10.8531
2670	GFAP	glial fibrillary acidic protein	-16.1	8.31384
2671	GFER	growth factor, augmenter of liver regeneration	17.3	1.9975
2672	GFI1	growth factor independent 1 transcription repressor	12.6333	2.48261
2673	GFPT1	glutamine-fructose-6-phosphate transaminase 1	16.9	4.25793
2674	GFRA1	GDNF family receptor alpha 1	43.3333	3.75411
2675	GFRA2	similar to GDNF family receptor alpha 2; GDNF family receptor alpha 2	51.9	3.25115
2676	GFRA3	GDNF family receptor alpha 3	8.93333	7.81366
2677	GGCX	gamma-glutamyl carboxylase	71.3333	2.0108
2683	B4GALT1	UDP-Gal:betaGlcNAc beta 1,4- galactosyltransferase, polypeptide 1	31.8667	7.66312
2686	GGTL3	gamma-glutamyltransferase 7	-22.6333	2.08167
2687	GGTLA1	gamma-glutamyltransferase 5	31.8667	4.00791
2688	GH1	growth hormone 1	85.2	6.22334
2689	GH2	growth hormone 2	104.533	1.98578
2690	GHR	growth hormone receptor	37.1	1.73494
2691	GHRH	growth hormone releasing hormone	-0.1	2.78388
2692	GHRHR	growth hormone releasing hormone receptor	22.5	7.07107
2693	GHSR	growth hormone secretagogue receptor	78.9333	3.02379
2694	GIF	gastric intrinsic factor (vitamin B synthesis)	34.7667	5.55008
2695	GIP	gastric inhibitory polypeptide	21.4	4.2332
2696	GIPR	gastric inhibitory polypeptide receptor	-15.7	7.49533
2697	GJA1	gap junction protein, alpha 1, 43kDa	-26.8	2.40416
2700	GJA3	gap junction protein, alpha 3, 46kDa	40.0667	7.04367
2701	GJA4	gap junction protein, alpha 4, 37kDa	63.8333	5.76397
2702	GJA5	gap junction protein, alpha 5, 40kDa	30.4	3.39411
2703	GJA8	gap junction protein, alpha 8, 50kDa	33.7333	2.69506
2705	GJB1	gap junction protein, beta 1, 32kDa	63.6667	8.55823
2706	GJB2	gap junction protein, beta 2, 26kDa	44.7333	3.5019
2707	GJB3	gap junction protein, beta 3, 31kDa	12.9667	3.05014
2709	GJB5	gap junction protein, beta 5, 31.1kDa	79.4333	10.1648
2710	GK	glycerol kinase 3 pseudogene; glycerol kinase	38.3667	1.76163
2712	GK2	glycerol kinase 2	16.1	5.51543
2717	GLA	galactosidase, alpha	40.9	5.23259
2719	GPC3	glypican 3	43.5333	6.80392
2720	GLB1	galactosidase, beta 1	42.8333	8.57049
2729	GCLC	glutamate-cysteine ligase, catalytic subunit	56.2667	2.32451
2730	GCLM	glutamate-cysteine ligase, modifier subunit	92.7667	1.00167
2731	GLDC	glycine dehydrogenase (decarboxylating)	85.9667	5.39846
2733	GLE1L	GLE1 RNA export mediator homolog (yeast)	21.35	4.73762
2734	GLG1	golgi apparatus protein 1	24.8	11.6013
2735	GLI	GLI family zinc finger 1	64.1667	11.5136
2736	GLI2	GLI family zinc finger 2	-0.5	6.97639
2737	GLI3	GLI family zinc finger 3	50.7333	0.602771
2738	GLI4	GLI family zinc finger 4	78.2667	4.65761
2739	GLO1	glyoxalase I	31.9333	6.90097
2740	GLP1R	glucagon-like peptide 1 receptor	12.95	9.54594
2741	GLRA1	glycine receptor, alpha 1	67.2	4.07308
2742	GLRA2	glycine receptor, alpha 2	4.23333	7.01166
2743	GLRB	glycine receptor, beta	-12.4667	4.92375
2744	GLS	glutaminase	22.1667	5.37246
2745	GLRX	glutaredoxin (thioltransferase)	34.4	5.23259
2746	GLUD1	glutamate dehydrogenase 1	61.3333	6.26285
2747	GLUD2	glutamate dehydrogenase 2	81.5	4.59674
2752	GLUL	glutamate-ammonia ligase (glutamine synthetase)	62.3333	7.09248
2760	GM2A	GM2 ganglioside activator	6	3.11127
2762	GMDS	GDP-mannose 4,6-dehydratase	55.2333	0.450925
2764	GMFB	glia maturation factor, beta	41.7333	5.3966
2765	GML	glycosylphosphatidylinositol anchored molecule like protein	34.9667	5.27857
2766	GMPR	guanosine monophosphate reductase	10.1	2.12132
2767	GNA11	guanine nucleotide binding protein (G protein), alpha 11 (Gq class)	79.8	1.53948
2768	GNA12	guanine nucleotide binding protein (G protein) alpha 12	78.8333	6.81567
2769	GNA15	guanine nucleotide binding protein (G protein), alpha 15 (Gq class)	-15.4333	6.94286
2770	GNAI1	guanine nucleotide binding protein (G protein), alpha inhibiting activity polypeptide 1	46.6333	2.11266
2771	GNAI2	guanine nucleotide binding protein (G protein), alpha inhibiting activity polypeptide 2	32.2667	5.48118
2773	GNAI3	guanine nucleotide binding protein (G protein), alpha inhibiting activity polypeptide 3	25.6667	2.62742
2774	GNAL	guanine nucleotide binding protein (G protein), alpha activating activity polypeptide, olfactory type	87.0667	3.49619
2775	GNAO1	guanine nucleotide binding protein (G protein), alpha activating activity polypeptide O	25.2	3.78021
2776	GNAQ	guanine nucleotide binding protein (G protein), q polypeptide	61.7	9.01554
2778	GNAS	GNAS complex locus	24.3333	2.25462
2779	GNAT1	guanine nucleotide binding protein (G protein), alpha transducing activity polypeptide 1	7.26667	4.71628
2780	GNAT2	guanine nucleotide binding protein (G protein), alpha transducing activity polypeptide 2	27.8667	7.99396
2781	GNAZ	guanine nucleotide binding protein (G protein), alpha z polypeptide	28.05	10.8187
2782	GNB1	guanine nucleotide binding protein (G protein), beta polypeptide 1	42.5333	2.53837
2783	GNB2	guanine nucleotide binding protein (G protein), beta polypeptide 2	-22.4	5.69298
2784	GNB3	guanine nucleotide binding protein (G protein), beta polypeptide 3	-4.65	5.72756
2785	GNG3	guanine nucleotide binding protein (G protein), gamma 3	21.3667	3.53459
2786	GNG4	guanine nucleotide binding protein (G protein), gamma 4	68.8333	5.88246
2787	GNG5	guanine nucleotide binding protein (G protein), gamma 5	-27.7667	10.2491
2788	GNG7	guanine nucleotide binding protein (G protein), gamma 7	-40.9	7.36274
2790	GNG10	DnaJ (Hsp40) homolog, subfamily C , member 25; guanine nucleotide binding protein (G protein), gamma 10; DNAJC25-GNG10 readthrough transcript	-18.0667	6.9515
2791	GNG11	guanine nucleotide binding protein (G protein), gamma 11	-1	2.77128
2792	GNGT1	guanine nucleotide binding protein (G protein), gamma transducing activity polypeptide 1	58.7667	5.57883
2793	GNGT2	guanine nucleotide binding protein (G protein), gamma transducing activity polypeptide 2	96.8333	3.7581
2794	GNL1	guanine nucleotide binding protein-like 1	56.9	4.6669
2796	GNRH1	gonadotropin-releasing hormone 1 (luteinizing-releasing hormone)	41.0333	3.00056
2797	GNRH2	gonadotropin-releasing hormone 2	86.6333	7.01878
2798	GNRHR	gonadotropin-releasing hormone receptor	59.1667	2.92632
2799	GNS	glucosamine (N-acetyl)-6-sulfatase	5.9	9.05097
2800	GOLGA1	golgi autoantigen, golgin subfamily a, 1	37.6333	6.16144
2801	GOLGA2	golgi autoantigen, golgin subfamily a, 2	19.3333	11.5279
2802	GOLGA3	golgi autoantigen, golgin subfamily a, 3	8.33333	7.25971
2803	GOLGA4	golgi autoantigen, golgin subfamily a, 4	28.8	5.85064
2804	GOLGB1	golgin B1, golgi integral membrane protein	21.4	4.78226
2805	GOT1	glutamic-oxaloacetic transaminase 1, soluble (aspartate aminotransferase 1)	57.4	6.92892
2806	GOT2	glutamic-oxaloacetic transaminase 2, mitochondrial (aspartate aminotransferase 2)	59.7	1.85203
2810	SFN	stratifin	50.6	6.34586
2811	GP1BA	glycoprotein Ib (platelet), alpha polypeptide	38.4333	2.91433
2813	GP2	glycoprotein 2 (zymogen granule membrane)	72.8	6.57799
2814	GP5	glycoprotein V (platelet)	64.2	5.99083
2815	GP9	glycoprotein IX (platelet)	28.9	5.91946
2817	GPC1	glypican 1	28.7667	4.64363
2819	GPD1	glycerol-3-phosphate dehydrogenase 1 (soluble)	29.5	5.29434
2820	GPD2	glycerol-3-phosphate dehydrogenase 2 (mitochondrial)	105.2	8.6267
2821	GPI	glucose phosphate isomerase	67.05	3.60624
2822	GPLD1	glycosylphosphatidylinositol specific phospholipase D1	19.7	4.68615
2823	GPM6A	glycoprotein M6A	4.55	16.3342
2824	GPM6B	glycoprotein M6B	59.4	1.41774
2825	GPR1	G protein-coupled receptor 1	11.7667	1.89033
2826	GPR2	chemokine (C-C motif) receptor 10	27.4667	11.5474
2827	GPR3	G protein-coupled receptor 3	66.8667	5.05206
2828	GPR4	G protein-coupled receptor 4	13.5333	12.2034
2829	XCR1	chemokine (C motif) receptor 1	85.1333	3.62537
2830	GPR6	G protein-coupled receptor 6	59.7667	4.83356
2831	GPR7	neuropeptides B/W receptor 1	31	10.7685
2832	GPR8	neuropeptides B/W receptor 2	22.85	4.73762
2833	CXCR3	chemokine (C-X-C motif) receptor 3	60.5	4.5
2834	GPR10	prolactin releasing hormone receptor	19.7333	3.78726
2835	GPR12	G protein-coupled receptor 12	55.5667	3.80175
2838	GPR15	G protein-coupled receptor 15	73.7	5.39259
2840	GPR17	G protein-coupled receptor 17	35.4667	4.02161
2841	GPR18	G protein-coupled receptor 18	77.7333	10.6397
2842	GPR19	G protein-coupled receptor 19	24.2	2.40416
2843	GPR20	G protein-coupled receptor 20	36.4	1.93132
2844	GPR21	G protein-coupled receptor 21	-7.06667	7.28171
2845	GPR22	G protein-coupled receptor 22	22.8333	10.8214
2846	GPR23	lysophosphatidic acid receptor 4	16.3667	2.74651
2847	GPR24	melanin-concentrating hormone receptor 1	17.9333	4.48144
2849	GPR26	G protein-coupled receptor 26	18.9	1.38924
2852	GPR30	G protein-coupled estrogen receptor 1	85.8	5.81034
2853	GPR31	G protein-coupled receptor 31	-5.26667	10.5192
2854	GPR32	G protein-coupled receptor 32	84.0667	5.40494
2857	GPR34	G protein-coupled receptor 34	-5.2	3.25269
2859	GPR35	G protein-coupled receptor 35	-3.13333	2.94845
2861	GPR37	G protein-coupled receptor 37 (endothelin receptor type B-like)	-8.96667	9.35539
2862	MLNR	motilin receptor	88.4667	1.36137
2863	GPR39	G protein-coupled receptor 39	11.8667	2.05264
2864	FFAR1	free fatty acid receptor 1	32.35	8.98026
2865	GPR41	free fatty acid receptor 3	11	7.01926
2866	GPR42	G protein-coupled receptor 42 pseudogene	1.76667	6.95006
2867	GPR43	free fatty acid receptor 2	39.1333	3.58515
2868	GRK4	G protein-coupled receptor kinase 4	85.8667	6.96372
2869	GRK5	G protein-coupled receptor kinase 5	16.9667	1.64418
2870	GRK6	G protein-coupled receptor kinase 6	32.6	3.55528
2872	MKNK2	MAP kinase interacting serine/threonine kinase 2	24.5667	9.34897
2873	GPS1	G protein pathway suppressor 1	6.33333	2.94845
2874	GPS2	G protein pathway suppressor 2	85.7667	8.30682
2875	GPT	glutamic-pyruvate transaminase (alanine aminotransferase)	27.4333	4.11015
2876	GPX1	glutathione peroxidase 1	61.8	0.556776
2877	GPX2	glutathione peroxidase 2 (gastrointestinal)	34.3	4.85077
2878	GPX3	glutathione peroxidase 3 (plasma)	17.7	2.12132
2879	GPX4	glutathione peroxidase 4 (phospholipid hydroperoxidase)	69.2	5.23259
2880	GPX5	glutathione peroxidase 5 (epididymal androgen-related protein)	55.0667	3.32616
2882	GPX7	glutathione peroxidase 7	37.9	2.0664
2885	GRB2	growth factor receptor-bound protein 2	57.7	10.3494
2886	GRB7	growth factor receptor-bound protein 7	4.63333	6.00028
2887	GRB10	growth factor receptor-bound protein 10	89.0333	6.04345
2888	GRB14	growth factor receptor-bound protein 14	27.4667	6.20108
2889	RAPGEF1	Rap guanine nucleotide exchange factor (GEF) 1	98.9	5.76541
2890	GRIA1	glutamate receptor, ionotropic, AMPA 1	35.9	6.70149
2891	GRIA2	glutamate receptor, ionotropic, AMPA 2	71.8667	1.71561
2892	GRIA3	glutamate receptor, ionotrophic, AMPA 3	98.5	0.87178
2893	GRIA4	glutamate receptor, ionotrophic, AMPA 4	19.2667	3.10859
2894	GRID1	glutamate receptor, ionotropic, delta 1	67.5667	3.50048
2895	GRID2	glutamate receptor, ionotropic, delta 2	68.1333	11.1402
2896	GRN	granulin	8.53333	8.76945
2897	GRIK1	glutamate receptor, ionotropic, kainate 1	-0.266667	6.12073
2898	GRIK2	glutamate receptor, ionotropic, kainate 2	42.2667	11.8568
2899	GRIK3	glutamate receptor, ionotropic, kainate 3	17.3	11.0309
2900	GRIK4	glutamate receptor, ionotropic, kainate 4	55.0667	10.5401
2901	GRIK5	glutamate receptor, ionotropic, kainate 5	79.6	5.65685
2902	GRIN1	glutamate receptor, ionotropic, N-methyl D-aspartate 1	34.0333	11.3245
2903	GRIN2A	glutamate receptor, ionotropic, N-methyl D-aspartate 2A	24.75	1.48492
2904	GRIN2B	glutamate receptor, ionotropic, N-methyl D-aspartate 2B	31.45	18.1726
2905	GRIN2C	glutamate receptor, ionotropic, N-methyl D-aspartate 2C	35.8667	10.9865
2906	GRIN2D	glutamate receptor, ionotropic, N-methyl D-aspartate 2D	70.8667	11.7373
2907	GRINA	glutamate receptor, ionotropic, N-methyl D-aspartate-associated protein 1 (glutamate binding)	9.26667	5.55818
2908	NR3C1	nuclear receptor subfamily 3, group C, member 1 (glucocorticoid receptor)	13.7333	8.99685
2909	GRLF1	glucocorticoid receptor DNA binding factor 1	28.4	5.04083
2911	GRM1	glutamate receptor, metabotropic 1	43.3	4.61844
2912	GRM2	glutamate receptor, metabotropic 2	15.7	8.20244
2913	GRM3	glutamate receptor, metabotropic 3	5	6.0696
2914	GRM4	glutamate receptor, metabotropic 4	10.9	0.141421
2915	GRM5	glutamate receptor, metabotropic 5	47.6667	1.79258
2916	GRM6	glutamate receptor, metabotropic 6	31.9	5.92537
2917	GRM7	glutamate receptor, metabotropic 7	40.3	1.83848
2918	GRM8	glutamate receptor, metabotropic 8	-44.3	11.1315
2919	CXCL1	chemokine (C-X-C motif) ligand 1 (melanoma growth stimulating activity, alpha)	49.9667	9.80833
2920	CXCL2	chemokine (C-X-C motif) ligand 2	13.2333	2.04287
2921	CXCL3	chemokine (C-X-C motif) ligand 3	46.7333	9.01184
2922	GRP	gastrin-releasing peptide	58.9333	4.39356
2923	GRP58	protein disulfide isomerase family A, member 3	77.8	7.04911
2925	GRPR	gastrin-releasing peptide receptor	66.1	7.49533
2926	GRSF1	G-rich RNA sequence binding factor 1	66.6	1.65227
2931	GSK3A	glycogen synthase kinase 3 alpha	80.6667	3.32916
2932	GSK3B	glycogen synthase kinase 3 beta	74.7667	3.5019
2934	GSN	gelsolin (amyloidosis, Finnish type)	40.8	3.43948
2935	GSPT1	G1 to S phase transition 1	80.5667	2.96873
2936	GSR	glutathione reductase	28.7333	2.2301
2937	GSS	glutathione synthetase	5.2	3.50428
2938	GSTA1	glutathione S-transferase alpha 1	89	9.60052
2939	GSTA2	glutathione S-transferase alpha 2	14.0333	11.0097
2940	GSTA3	glutathione S-transferase alpha 3	34.0667	2.75923
2941	GSTA4	glutathione S-transferase alpha 4	35.2333	11.6603
2944	GSTM1	glutathione S-transferase mu 1	11.3333	2.30723
2946	GSTM2	glutathione S-transferase mu 2 (muscle)	-11.0333	11.9801
2947	GSTM3	glutathione S-transferase mu 3 (brain)	58.0667	1.79536
2949	GSTM5	glutathione S-transferase mu 5	-9.03333	6.65006
2950	GSTP1	glutathione S-transferase pi 1	23.4667	6.68905
2952	GSTT1	glutathione S-transferase theta 1	53.4333	1.85562
2953	GSTT2	glutathione S-transferase theta 2B (gene/pseudogene); glutathione S-transferase theta 2	31.35	8.69741
2954	GSTZ1	glutathione transferase zeta 1	39	8.68504
2956	MSH6	mutS homolog 6 (E. coli)	45.25	2.47487
2957	GTF2A1	general transcription factor IIA, 1, 19/37kDa	76.1333	4.55448
2958	GTF2A2	general transcription factor IIA, 2, 12kDa	16.0333	6.65157
2959	GTF2B	general transcription factor IIB	35.9	4.48442
2960	GTF2E1	general transcription factor IIE, polypeptide 1, alpha 56kDa	-12.6	9.56399
2961	GTF2E2	general transcription factor IIE, polypeptide 2, beta 34kDa	65.1333	8.51724
2962	GTF2F1	general transcription factor IIF, polypeptide 1, 74kDa	58.9	9.16024
2963	GTF2F2	general transcription factor IIF, polypeptide 2, 30kDa	41.6	3.90384
2965	GTF2H1	general transcription factor IIH, polypeptide 1, 62kDa	-1	2.22711
2966	GTF2H2	general transcription factor IIH, polypeptide 2, 44kDa; general transcription factor IIH, polypeptide 2C; general transcription factor IIH, polypeptide 2B; general transcription factor IIH, polypeptide 2D	23.4667	6.71218
2967	GTF2H3	general transcription factor IIH, polypeptide 3, 34kDa	90.8333	4.40946
2968	GTF2H4	general transcription factor IIH, polypeptide 4, 52kDa	56.1	1.9799
2969	GTF2I	general transcription factor II, i; general transcription factor II, i, pseudogene	18.3333	6.9371
2971	GTF3A	general transcription factor IIIA	-10.15	10.253
2972	BRF1	BRF1 homolog, subunit of RNA polymerase III transcription initiation factor IIIB (S. cerevisiae)	78	0.565685
2975	GTF3C1	general transcription factor IIIC, polypeptide 1, alpha 220kDa	-8.9	11.114
2976	GTF3C2	general transcription factor IIIC, polypeptide 2, beta 110kDa	20.2	3.91535
2977	GUCY1A2	guanylate cyclase 1, soluble, alpha 2	12.8333	4.92172
2978	GUCA1A	guanylate cyclase activator 1A (retina)	86.3	6.50231
2979	GUCA1B	guanylate cyclase activator 1B (retina)	14.0333	11.7411
2980	GUCA2A	guanylate cyclase activator 2A (guanylin)	82.2	3.15753
2981	GUCA2B	guanylate cyclase activator 2B (uroguanylin)	114.433	6.0086
2982	GUCY1A3	guanylate cyclase 1, soluble, alpha 3	16.7333	3.8553
2983	GUCY1B3	guanylate cyclase 1, soluble, beta 3	37.2	4.01497
2984	GUCY2C	guanylate cyclase 2C (heat stable enterotoxin receptor)	64.0333	2.91605
2986	GUCY2F	guanylate cyclase 2F, retinal	4.53333	1.0504
2987	GUK1	guanylate kinase 1	55.9667	1.58219
[truncated: 16,109 more rows]
