# Supplementary material for: Identification of Rab18 as an Essential Host Factor for BK Polyomavirus Infection Using a Whole-Genome RNA Interference Screen
Source: mSphere. 2017 Jul 26;2(4):e00291-17. doi: 10.1128/mSphereDirect.00291-17 (PMC5555678; doi:10.1128/mSphereDirect.00291-17)
Supplement: TABLE S3 [file sph004172331st3.xlsx]

## Sheet: Validation
		Index Value
Entrez ID		Average	STDEV
	Positive Control	100
79982	DNAJB14	103.671	4.17663
5611	DNAJC3	101.607	3.48533
56949	XAB2	97.1548	12.1587
22931	RAB18	96.7715	3.86247
6667	SP1	94.9556	6.33535
54788	DNAJB12	93.725	13.7165
9021	SOCS3	92.4992	12.7047
79856	SNX22	89.3271	2.62615
92591	ASB16	89.2071	12.1482
79595	SAP130	89.0232	19.3234
3309	HSPA5	88.1254	12.1227
4001	LMNB1	87.2298	8.79279
10847	SRCAP	85.2038	3.08267
51226	COPZ2	84.7912	20.3713
26272	FBXO4	84.7058	8.1442
388552	BLOC1S3	82.809	12.4375
8904	CPNE1	82.4036	6.29517
5683	PSMA2	82.3442	13.4118
64215	DNAJC1	82.0211	13.1218
1175	AP2S1	81.8239	12.4008
2186	BPTF	81.7572	6.56957
2624	GATA2	81.273	11.1907
56254	RNF20	80.9322	11.709
2002	ELK1	79.5798	14.2098
10524	KAT5	79.5267	8.66498
79874	RABEP2	78.5944	2.72324
4084	MXD1	78.3684	27.7781
22820	COPG1	78.1986	13.8193
79784	MYH14	77.4938	5.75917
7415	VCP	77.3464	16.8606
57569	ARHGAP20	75.6861	9.30985
87	ACTN1	75.6678	16.3443
23511	NUP188	75.5315	10.5119
7157	TP53	75.1676	6.21204
55300	PI4K2B	74.3163	10.5872
5704	PSMC4	74.2939	7.72413
116988	AGAP3	74.2316	8.2083
54984	PINX1	74.1013	2.70926
51617	HMP19	73.6955	28.8507
9829	DNAJC6	73.2472	24.5117
1211	CLTA	72.8339	16.7413
57192	MCOLN1	72.5328	5.4654
347240	KIF24	72.1503	6.91524
54014	BRWD1	72.053	12.9238
1314	COPA	71.3525	18.7754
53407	STX18	70.4366	13.1471
85439	STON2	69.876	12.8096
468	ATF4	69.5566	26.7949
5912	RAP2B	69.4665	8.69682
25788	RAD54B	69.3402	5.00289
6419	SETMAR	69.3109	6.09395
26270	FBXO6	68.9616	9.7708
4000	LMNA	68.3336	12.5036
2316	FLNA	68.3019	12.8895
4335	MNT	68.0671	9.45659
10039	PARP3	67.7387	14.6656
4188	MDFI	67.6012	10.8943
163	AP2B1	66.7878	17.3992
9230	RAB11B	66.6936	17.6016
6605	SMARCE1	66.3763	6.01485
3554	IL1R1	66.2524	16.584
5310	PKD1	65.8809	18.5111
10026	PIGK	65.7756	14.1232
7168	TPM1	65.3289	7.00572
27090	ST6GALNAC4	65.1604	9.20155
3151	HMGN2	65.0911	23.1958
58513	EPS15L1	64.8812	11.5453
23317	DNAJC13	64.248	6.02254
10111	RAD50	63.7432	3.47097
22818	COPZ1	63.7332	13.0322
221395	GPR116	63.7064	6.90056
4928	NUP98	63.4927	12.1887
2626	GATA4	63.3789	15.2969
6464	SHC1	63.0634	15.0452
7098	TLR3	63.0037	12.7105
4248	MGAT3	62.947	13.292
2297	FOXD1	62.9366	20.9767
363	AQP6	62.7338	13.8203
30837	SOCS7	62.6198	32.7226
6480	ST6GAL1	62.3494	13.1667
8396	PIP4K2B	61.9595	7.02355
4204	MECP2	61.8849	18.7395
8702	B4GALT4	61.8165	6.48374
4144	MAT2A	61.5536	17.5673
51725	FBXO40	60.6765	24.167
375	ARF1	60.2638	10.4375
26118	WSB1	59.4244	12.4253
11143	KAT7	58.9617	11.8604
90196	SYS1	58.7841	4.34728
10017	BCL2L10	58.7047	5.10563
81609	SNX27	58.4	16.9318
23192	ATG4B	58.104	7.49926
4091	SMAD6	58.0621	5.50983
4478	MSN	57.4357	15.5372
5002	SLC22A18	57.3104	10.9095
10612	TRIM3	57.2625	15.8383
5296	PIK3R2	56.968	25.6098
9026	HIP1R	56.6375	12.3038
3359	HTR3A	56.3692	9.00334
25897	RNF19A	55.5264	6.43369
84148	KAT8	54.1678	17.3417
23090	ZNF423	53.159	24.147
10475	TRIM38	52.5481	5.78981
8835	SOCS2	52.4919	5.68201
221002	RASGEF1A	52.4028	8.7303
135892	TRIM50	52.1492	27.6194
2178	FANCE	51.3146	11.1337
3799	KIF5B	50.9659	16.1226
2070	EYA4	50.8484	13.0469
80230	RUFY1	50.8117	6.3771
284131	ENDOV	50.7067	3.27224
677	ZFP36L1	50.6595	17.9211
10791	VAMP5	50.4089	25.0639
55973	BCAP29	49.9063	7.77083
283383	GPR133	49.3998	15.6798
10947	AP3M2	49.0899	6.10617
1130	LYST	47.7549	13.0755
10131	TRAP1	47.6315	5.1788
7294	TXK	46.7856	9.26949
83933	HDAC10	46.405	9.40283
55215	FANCI	45.3696	73.4154
287015	TRIM42	44.6475	28.0489
638	BIK	44.3123	22.1749
10268	RAMP3	44.2368	7.67998
660	BMX	44.1483	11.5309
140460	ASB7	44.0803	14.9258
578	BAK1	44.0185	17.5197
5514	PPP1R10	42.5994	18.9494
648	BMI1	40.7188	21.6527
5058	PAK1	40.6824	24.9526
221687	RNF182	40.4844	17.7185
4758	NEU1	38.2122	14.8954
5567	PRKACB	37.8074	15.4596
27339	PRPF19	37.2424	16.1239
10454	TAB1	36.9807	10.3106
10155	TRIM28	35.8828	8.18518
4601	MXI1	34.9554	16.621
162	AP1B1	30.6895	19.8019
55843	ARHGAP15	29.6018	7.03156
7903	ST8SIA4	28.5164	8.45732
3298	HSF2	21.9898	16.1573
4281	MID1	19.3729	19.3685
26224	FBXL3	14.3658	3.77869
440730	TRIM67	13.4964	27.6434
64326	RFWD2	12.2554	7.40497
4637	MYL6	10.036	12.4525
5584	PRKCI	-6.69173	11.7055
	Negtive Control	0
